# Supplementary material for: Untargeted metabolomic profiling of serum from client-owned cats with early and late-stage chronic kidney disease
Source: Sci Rep. 2024 Feb 27;14:4755. doi: 10.1038/s41598-024-55249-5 (PMC10899575; doi:10.1038/s41598-024-55249-5)
Supplement: Supplementary file 2 — Supplementary Information 1. [file 41598_2024_55249_MOESM2_ESM.xlsx]

## Sheet: summary
Notes
For patient 1586: To assign this patient to the appropriate CKD classification group for the current study, the patient was observed over a 3-month period by a board-certified small animal internal medicine specialist. Their ultrasound was consistent with degenerative kidney disease (small and irregular renal margins). Their USG ranged from 1.013-1.043 with stable creatinine over the 3-month peri…
Abbreviations
BCS	Body Condition Score (Nine-Point Scale)
BP	Blood Pressure (Non-Invasive)
BUN	Blood Urea Nitrogen
CKD	Chronic Kidney Disease
DSH	Domestic Shorthair
DLH	Domestic Longhair
DMH	Domestic Mediumhair
FS	Female, Spayed
HCT	Hematocrit
MCS	Muscle Condition Score (0-3 Scale)
MN	Male, Neutered
Neg	Negative
Pos	Positive
PRN	As needed
SDMA	Symmetric Dimethylarginine
SID	Once Daily
TP	Total Protein
USG	Urine Specific Gravity
TT4	Total Thyroxine

## Sheet: patient_metadata
Patient ID	CKD Stage (1-4)	Age (years)	Sex	Breed	Weight (kg)	BCS (1-9)	MCS (0-3)	Fecal Score (1-7)	Constipation (Y/N)	Weight Loss (Y/N)	BP (mmHg)	HCT (%)	Creatinine (mg/dL)	BUN (mg/dL)	SDMA (μg/dL)	Phosphorus (mg/dL)	Total Calcium (mg/dL)	Potassium (mEq/L)	Sodium (mEq/L)	Albumin (g/dL)	Globulin (g/dL)	TP (g/dL)	Cholesterol (mg/dL)	Bicarbonate (mEq/L)	USG	Proteinuria (mg/dL)	TT4 (nmol/L)	Fecal (Pos/Neg)	Fasted (Y/N)	Diet	Medications	Antibiotic/Probiotic Use History
OSUN-01558	1	11	FS	DSH	3.5	5	2	3	N	Y	-	35	1.4	24	-	3.9	9.2	3.91	150	3.2	4.8	8	153	14.9	1.033	0.1	2.36	Neg	Y	Purina ProPlan Adult Indoor Care Turkey & Rice	None	None
OSUN-01582	1	14	FS	DSH	3.9	5	1	5	N	N	160	37	1.5	32	-	3.9	9.8	3.9	152	3.7	3.5	7.2	145	16.4	1.035	0.23	3.49	Neg	N	Purina ProPlan Sensitive Stomach & Skin	None	None
OSUN-01586	1	11	FS	DSH	4.45	6	1	-	-	-	112	38	1.3	33	-	4.5	10.1	4.75	151	3.9	3.2	7.1	145	16.2	1.039	0.36	-	Neg	Y	Purina NF Early Care	-	-
OSUN-01583	2	4	MN	DSH	3.9	4	2	2	N	Y	127	43	2.4	22	-	3.9	10.2	4.3	154	3.5	-	7	158	17.3	1.018	-	-	-	Y	Purina NF Early Care	None	None
OSUN-01581	2	14	MN	DLH	4.5	-	-	-	-	-	180	31	2.1	36	-	6.2	10.1	5.12	152	3.5	5.5	9	148	18.4	1.019	0.22	1.17	Neg	Y	Royal Canin E, Royal Canin Senior	Dasuquin, Duralactin, Epakitin, Aluminum Hydroxide	Visbiome
OSUN-01577	2	15	MN	DSH	6	6	0	2	N	N	148	35	2.7	42	-	3.8	9.9	4.09	154	3.6	3.8	7.4	207	20.6	1.018	0.05	<1	Neg	Y	Blue Buffalo Healthy Aging	None	None
OSUN-01557	2	11	MN	DSH	3.9	5	2	2	N	Y	124	31	2	40	-	2.7	9.3	4.53	148	3.2	4.2	7.4	19.4	123	1.015	0.11	2.34	-	Y	Early Care	None	None
OSUN-01555	2	5	FS	DSH	3.2	5	1	1 or 2	N	N	116	37	2	56	-	4.4	9.6	4.7	151	3.2	-	8.9	196	-	1.011	-	2.2	-	Y	Purina NF Early Care	Revolution	None
OSUN-01549	2	13	MN	DLH	4.5	5	2	4	N	Y	-	39	2	30	-	3.5	10.3	4.65	152	3.9	4.2	8.1	196	14	1.034	-	2.26	Neg	Y	Blue Buffalo, Weruva	None	None
OSUN-01584	2	15	FS	DSH	3.3	4	2	2	N	Y	132	34	1.8	41	-	2.3	10.4	5	151	3.2	-	7.3	239	-	1.018	0.3	1.74	Neg	Y	Purina NF Early Care	None	-
OSUN-01573	2	16	MN	DLH	3.89	5	2	4	-	-	128	35	1.9	41	-	4.5	10.3	4.66	15	3.4	5.1	8.5	256	16.5	1.018	0.19	2.59	-	Y	Variety -- Blue Buffalo, ProPlan, Friskies	None	Cefovecin
OSUN-01543	2	16	FS	DLH	3.87	5	1	1	Y	N	130	32	2.6	39	-	4.2	13.8	4.93	152	4	3.1	7.1	137	21	1.01	0.13	3.16	Neg	Y	Royal Canin Renal	Miralax	Fortiflora
OSUN-01554	2	15	MN	DSH	4.17	5	1	1 or 2	N	N	155	35	2.4	56	-	4.2	9.7	3.8	149	3.4	-	7	176	-	1.018	0.2	2	Neg	Y	Purina NF Early Care	None	None
OSUN-01545	2	17	FS	DLH	3.37	4	3	4	-	-	115	33	1.7	36	-	3.9	9.8	4.15	153	3.5	4.9	8.4	182	16.2	1.015	0.16	1.58	-	Y	Variety -- Blue Buffalo, ProPlan, Friskies	None	Clavamox
OSUN-01552	2	8	FS	DSH	3.3	5	1	3	N	Unknown	160	34	2.3	39	-	4.5	14.4	4.71	152	3.6	4.3	7.9	116	19.6	1.032	0.07	4.58	Neg	Y	Nutrena Loyall dry	None	None
OSUN-01547	2	14	MN	DSH	6.4	7	1	2	N	N	158	33	1.9	28	-	3.9	9.5	3.69	154	4	3.7	7.7	155	18	1.034	0.1	2.56	Neg	Y	Blue Buffalo Healthy Aging	None	None
OSUN-01575	2	15	MN	DLH	4.68	5	1	2	N	Y	162	36	2.3	46	-	4.6	10.5	5.25	154	3.9	3.8	7.7	123	22.4	1.016	0.13	3.67	Neg	Y	-	-	None
OSUN-01578	3	3	FS	DSH	5.36	6	3	2	N	Y	128	38	3.7	70	-	3.5	11	4.6	153	3.7	4.2	7.9	215	15	1.02	1.44	2.82	Neg	Y	Royal Canin Renal, Hills/kd canned	None	None
OSUN-01579	3	13	MN	DSH	4.7	5	1	2	N	N	145	31	3.7	45	-	3.1	10.9	4.48	151	3.7	3.5	7.2	175	17.7	1.02	0.18	1.86	Neg	Y	Hill's k/d, Royal Canin Renal, Purina NF	Subcutaneous fluids	Proviable
OSUN-01585	3	18	MN	DSH	3.4	3	2	2	N	Y	158	32	3.3	52	-	4	10.8	3.5	150	3.2	3.1	7.9	258	-	1.025	0.3	1.24	Neg	Y	Nutro, Fancy Feast	Amlodpine, Potassium gluconate	None
OSUN-01550	3	18	MN	DSH	4.07	6	0	2	N	Y	100	38	3.5	42	-	3.3	10.6	4.93	152	3.5	4.2	7.7	16.3	177	1.017	0.08	2.09	Neg	Y	Hill's k/d	None	None
OSUN-01574	3	14	FS	DSH	4.5	4	2	3	N	Y	140	42	3.1	60	-	3.3	9.8	3.47	155	3.7	3.2	6.9	178	12.4	1.014	0.23	1.1	Neg	Y	Science Diet Balanced Weight	None	None
OSUN-01548	3	2.5	FS	DSH	4	6	0	2	N	N	118	36	3.5	43	-	3.8	10.3	4.95	151	3.9	3.4	7.3	159	14.8	1.02	0.06	2.14	Neg	Y	Royal Canin Renal S + F	Aluminum hydroxide	Proviable, Clavanox
OSUN-01580	3	15	MN	DLH	5.65	6	1	-	-	-	160	36	3.1	55	-	4.7	9.8	4.7	152	3.3	4.5	7.8	155	18.6	-	-	1.82	Neg	Y	Purina NF Advanced Care	-	None
OSUN-01546	3	19	FS	DSH	2.37	5	2	2	N	Y	178	40	4.1	55	-	4.2	10.9	4.73	152	3.5	3.7	7.2	230	17.9	1.015	0.27	1.95	Neg	Y	Purina FN Advanced Care, Fancy Feast	Potassium gluconate	None
OSUN-01576	3	18	FS	DSH	3.5	5	1	2	Y	N	124	38	4.9	55	-	5.1	10.7	3.82	153	3.5	3.7	7.2	194	16.7	1.013	0.16	2.09	Neg	Y	Royal Canin Renal, Hills k/d, Wellness canned, Greenies	Amlodipine, Miralax, Cosequin	None
OSUN-01572	4	14	FS	DSH	3.56	4	2	2	Y	Y	130	13	13.1	117	-	7.2	10.6	3.8	152	3.1	3.2	6.3	161	11	1.006	0.17	1	Neg	Y	Hill's k/d, Purina Tuna & Salmon canned PRN	Aluminum hydroxide	Enrofloxacin, Pradofloxacin
OSUN-01551	4	10	MC	DSH	5	5	-	-	-	-	137	39	5.4	87	-	3.9	10.7	4.62	156	-	-	-	-	-	1.017	-	1.17	-	N	-	-	None
OSUN-01556	4	9	MN	DSH	-	5	1	4	N	Y	148	24	5	79	-	6.6	10.8	5.13	153	3.6	3.2	6.8	217	13.5	1.013	0.15	1.99	Neg	Y	Royal Canin Renal Support D and S	Dulafilm drops PRN	Clavamox, Azodyl
OSUN-01553	4	6	MN	DLH	3.26	2	3	2	N	Y	175	24	6.8	90	-	8.9	11	2.4	152	3.6	4.6	8.2	256	12	1.015	0.7	0.8	-	Y	Hill's k/d	None	None
OSUN-01544	4	13	MN	DSH	5.8	5	2	4	-	-	150	23	7.4	82	-	5.2	13.3	3.65	155	3.2	4.4	7.6	144	16.3	1.009	0.12	0.9	-	Y	Royal Canine Renal + Hydrolyzed	Subcutaneous fluids daily	Fortiflora, Zeniquin (Marbofloxacin)
OSUN-01536	Healthy	13	MN	DSH	6	9	0	2	N	N	155	39	1.4	20	15	3.7	9.1	3.6	148	2.9	4.6	7.5	176	17	1.059	0.1	2.1	-	Y	Royal Canin Adult Indoor Cat	Revolution	None
OSUN-01569	Healthy	3	MN	DSH	3.56	6	0	2	N	N	136	30	1.3	19	-	4.1	8.8	4.4	156	3.3	2.5	5.8	150	16.6	-	-	-	-	Y	Royal Canin Appetite Control	Revolution	None
OSUN-01532	Healthy	8	MN	DSH	3.6	8	0	2	N	N	128	38	1.8	29	-	3.7	10.2	4.2	149	3.8	-	-	-	-	>1.050	-	-	Neg	Y	Purina Pro Plan canned	Laxatone PRN, Fish oil SID	-
OSUN-01561	Healthy	9	MN	DSH	4.2	5	0	2	N	N	154	41.7	1.8	20	15	3.4	9.7	4	154	3.5	3.2	6.7	109	15	1.066	0.1	2.7	-	Y	RC Indoor Adult, Dental, Intense Beuty (canned)	None	None
OSUN-01571	Healthy	2	FS	DLH	4.4	4	1	2	N	N	158	42.7	1.2	21	11	3.3	9.6	4.2	155	3.3	3.2	6.5	149	17	1.06	0.1	2.5	-	Y	RC Indoor Adult, Dental, Intense Beuty (canned)	None	None
OSUN-01560	Healthy	9	MN	Siamese	7.16	7	0	2	N	N	118	38	1.4	21	10	4.3	9.6	3.6	151	3.5	-	6.3	233	20	1.049	0.1	2.6	Neg	Y	Royal Canin Weight Care	None	None
OSUN-01538	Healthy	14	FS	Siamese	4.9	5	1	2	N	N	-	36	1.1	18	15	4.4	9.3	4	151	3.2	2.8	6	127	18	1.041	0.1	2.4	-	Y	Royal Canin Siamese dry, Royal Canin Indoor 7+ canned	None	None
OSUN-01541	Healthy	4	FS	Himalayan	6	4	1	2	N	N	110	35	1.8	23	15	4.2	9.9	3.6	151	3.5	-	6.5	211	20	1.049	0.1	2.6	-	Y	Royal Canin Weight Care	None	None
OSUN-01559	Healthy	11	MN	DSH	8.1	6	0	2	-	-	138	40	1.4	23	-	4.2	10.3	4.38	152	4.4	3.5	7.9	165	18.2	1.047	0.12	4.16	Neg	Y	Purina ProPlan Sensitive Stomach Skin	None	None
OSUN-01568	Healthy	1	FS	DSH	6.19	5	0	3	-	-	144	33	1.5	20	-	4.6	10	3.6	153	3.8	3.7	7.5	191	18.5	1.056	0.15	1.6	Neg	Y	Iams Active Cat	None	None
OSUN-01539	Healthy	2	MN	DSH	5.45	5	0	2	-	-	118	47	1.8	22	-	3.5	9.5	5.17	152	3.5	3.8	7.3	273	18	1.049	0.07	2.4	Neg	Y	Science Diet Oral Care, Science Diet Adult Mature	Cosequin, Welactin	None
OSUN-01566	Healthy	11	FS	DSH	6.83	5	1	2	-	-	140	36	1.4	20	-	3.6	9.6	4.11	154	3.9	3.3	7.2	219	16.8	1.054	0.17	<1	Neg	Y	Purina Healthy Longevity	None	None
OSUN-01531	Healthy	11	MN	Himalyan	3.2	6	2	2	-	-	178	37	1.1	26	-	3.6	9.4	4.89	153	3.5	3.4	6.9	196	18.5	1.05	0.15	2.87	Neg	Y	Science Diet Age Defying Dry, Healthy Advantage Adult & Oral	None	Clavamox
OSUN-01563	Healthy	10	FS	DSH	5.27	5	-	4	-	-	162	36	1.4	21	-	3.9	9	4.83	148	3.7	3	6.7	161	18	1.049	0.13	2.4	Neg	Y	Iams Hairball + Weight Control	None	None
OSUN-01562	Healthy	9	FS	DLH	4.28	5	0	2	-	-	130	38	1.5	20	-	3.5	10.2	4.23	152	3.7	3.8	7.5	279	16	1.039	0.09	2.64	Neg	Y	Hill's Youthful Vitality 7+	None	None
OSUN-01542	Healthy	2	MN	DLH	4.5	5	0	2	-	-	140	35	1.5	25	-	3.8	10	4.5	156	4	3.2	7.2	249	21.3	1.054	0.2	2.24	Neg	Y	Royal Canin Urinary Care + Satiety, Solid Gold canned	None	None
OSUN-01570	Healthy	3	MN	DSH	3.2	5	0	-	-	-	130	38	1.6	29	-	2.9	9.8	4.55	152	-	-	-	-	-	1.073	-	2.63	Neg	Y	-	-	-
OSUN-01540	Healthy	1.5	MN	DSH	2.8	5	0	2	-	-	122	37	1.1	23	-	3.2	9.9	4.38	151	3.7	3.1	6.8	254	19	1.038	0.06	2.81	Neg	Y	Science Diet Dinner 7+ canned	Selamectin	None
OSUN-01535	Healthy	12	FS	DSH	3.05	4	2	2	-	-	-	33	1.1	27	-	4.2	9.6	3.91	153	3.2	4.2	7.4	160	15.2	1.048	0.12	1.42	-	Y	Purina ProPlan Focus Adult Indoor Care Turkey and Rice Formula	None	None
OSUN-01534	Healthy	8	MN	DSH	3.6	5	1	3	-	-	162	38	1.2	18	-	3	10.2	4.12	153	3.8	2.7	6.5	326	14.7	1.046	0.09	1.31	Neg	Y	Hill's Science Diet Adult Hairball Control Savory Chicken	None	None
OSUN-01533	Healthy	9	FS	DSH	4.59	5	0	-	-	-	150	41	2.2	31	-	3.1	10	4.31	152	3.6	3.8	7.4	211	19.1	1.04	0.09	1.79	Neg	Y	-	-	None
OSUN-01567	Healthy	12	MN	DSH	4.73	5	0	2	-	-	160	38	1.4	22	-	4.6	9.4	4.25	155	3.5	3.3	6.8	116	17.1	1.038	0.09	2.03	Neg	Y	Purina ProPlan Chicken, variety canned	None	None
OSUN-01564	Healthy	11	FS	DSH	6.9	9	0	2	-	-	154	43	1.2	18	-	3.5	9.5	4.35	152	3.8	3.7	7.5	150	15.5	1.048	0.21	2.88	Neg	Y	Purina Sensitive Stomach Sensitive Skin	None	None
OSUN-01565	Healthy	10	MN	DMH	6.85	7	0	2	-	-	140	42	1.2	26	-	3.5	10	3.98	149	4	3.7	7.7	96	18.5	1.047	0.29	2.81	Neg	Y	Purina OM, Iams Indoor	None	Amoxicillin
OSUN-01537	Healthy	9	FS	DSH	4.6	6	0	2	-	-	148	42	1.1	25	-	4	10.4	4.44	152	4.2	4	8.2	197	14.7	1.055	0.14	1.45	Neg	Y	Purina Proplan Salmon & Rice	None	None
