# Supplementary material for: Untargeted metabolomic profiling of serum from client-owned cats with early and late-stage chronic kidney disease
Source: Sci Rep. 2024 Feb 27;14:4755. doi: 10.1038/s41598-024-55249-5 (PMC10899575; doi:10.1038/s41598-024-55249-5)
Supplement: Supplementary file 3 — Supplementary Information 2. [file 41598_2024_55249_MOESM3_ESM.xlsx]

## Sheet: Notes
Correlation classifications: Very strongly correlated (r = 0.90-1.00); Strongly correlated (r = 0.70-0.89); Moderately correlated (r = 0.50-0.69); Weakly correlated (r = 0.20-0.49); Very weakly correlated (r = 0.00-0.19)
Test Selection: Spearman's correlations calculated for continuous x continuous correlations and continuous with interval and ranked variables.
Test Selection: Pearson's correlations calculated for binary variables (Fasted- Y/N and Renal Diet- Y/N): Pearson corelations applied to a binary x continous variable correlation are equivalent to a point-biserial correlation that uses binary variables as one of the two correlated variables.
Significance: p-values of < 0.05 were defined as significant and are represented as golden text with a yellow background; p-values smaller than 1.00 E-6 are represented as p < 0.000001
R values: r values that achieved statistical significance are bolded
Study Group Classification: For metadata variable "CKD" Stage, categories were: stage 1 versus stage 2 versus stage 3 versus stage 4
NOTE: To justify performing independent Spearman's correlations for the clinical metadata variables of interest (MCS, Creatinine) versus assessing them as components of a multivariate linear regression, we additionally examined the association of these two variables using a Spearman's correlation test. These variables were found to be significantly correlated with each other (r = 0.33, p = 0.014)…
Abbreviations:
BCS	Body condition score
BP	Blood pressure
BUN	Blood urea nitrogen
CKD	Chronic kidney disease
DC	Dicarboxylic acid
DPA	Docosapentaenoic acid
GPC	Glycerophosphorylcholine
GPE	Glycerophosphorylethanolamine
GPI	Glycerophosphorylinositol
HCT	Hematocrit
HODE	Hydroxyoctadecadienoic acid
MCS	Muscle condition score
SDMA	Symmetric dimethyl arginine
TP	Total protein
TT4	Total Thyroxine
USG	Urine Specific Gravity

## Sheet: r values
Chemical Class	Metabolic Pathway	Metabolite	CKD Stage	Age	Weight	BCS	MCS	BP	HCT	Creatinine	BUN	SDMA	Phosphorus	Total Calcium	Potassium	Sodium	Albumin	Globulin	TP	Cholesterol	Bicarbonate	USG	Proteinuria	TT4	Fasted	Renal Diet
Amino Acid	Alanine, Aspartate	N-carbamoylalanine	0.5445	0.2915	-0.4581	-0.3773	0.4782	-0.09033	-0.2414	0.5469	0.4899	0.4395	-0.0234	0.4023	0.2421	-0.2606	-0.2181	0.2881	0.3505	0.1315	-0.08732	-0.5868	0.1457	-0.2748	0.006337	0.4845
	Glycine, Serine, Threonine	threonine	-0.7712	-0.2986	0.3619	0.3674	-0.5197	0.07832	0.3354	-0.7143	-0.6256	0.1352	-0.08862	-0.4902	-0.06928	-0.03124	0.3141	-0.17	-0.1542	-0.2072	0.2015	0.7493	-0.2633	0.3533	0.1496	-0.6966
	Guanidino, Acetamido	1-methylguanidine	0.7359	0.3851	-0.1467	-0.06572	0.3535	0.1961	-0.3428	0.667	0.7366	-0.3043	0.302	0.4621	0.1035	0.2208	-0.07008	0.3498	0.3754	-0.143	-0.1879	-0.5784	0.1905	-0.3286	-0.2946	0.4964
		guanidinosuccinate	0.7337	0.5045	-0.1461	-0.05509	0.4747	0.1449	-0.415	0.5811	0.7992	0.5409	0.4227	0.3705	0.1106	-0.09172	-0.1773	0.3942	0.4962	-0.1616	0.02884	-0.6606	0.3739	-0.248	-0.1713	0.4649
	Histidine	histidine	-0.727	-0.2603	0.004691	0.1027	-0.3417	-0.04317	0.1515	-0.6863	-0.6874	-0.5071	-0.2271	-0.5828	0.01119	-0.07157	0.1079	-0.1991	-0.2234	-0.1579	0.1869	0.6786	-0.431	0.3495	0.1718	-0.6666
	Leucine, Isoleucine, Valine	isoleucine	-0.5464	-0.07396	0.03916	0.1753	-0.2557	0.1056	0.159	-0.5551	-0.4727	-0.03381	-0.03335	-0.3911	-0.002742	-0.1235	0.149	0.07088	0.03884	-0.3842	0.1246	0.49	-0.2422	0.3332	0.07764	-0.607
		leucine	-0.5974	-0.1014	0.1011	0.1903	-0.2814	0.0703	0.202	-0.5969	-0.5052	-0.03381	-0.01204	-0.411	0.03443	-0.1182	0.1755	0.06586	0.03606	-0.3028	0.1595	0.5281	-0.2232	0.3422	0.0383	-0.5986
		valine	-0.5745	-0.1316	0.01777	0.08855	-0.3392	0.01912	0.2067	-0.5483	-0.515	0.3719	-0.06044	-0.3463	-0.01584	-0.1801	0.1166	0.04568	0.01942	-0.3016	0.1026	0.4777	-0.3418	0.323	0.1127	-0.5496
	Lysine	lysine	-0.5514	-0.175	-0.0265	-0.01008	-0.1081	-0.06143	0.1907	-0.5355	-0.5269	0.2704	-0.2206	-0.203	0.02681	-0.1594	0.07949	-0.005386	-0.02506	-0.05696	0.04752	0.5133	-0.1237	0.2966	0.19	-0.2974
	Lysine Metabolism	N,N-dimethyl-5-aminovalerate	0.5019	0.2447	0.02994	0.1499	0.2272	0.02963	-0.2106	0.4704	0.4209	-0.1352	0.05824	0.2507	0.1958	-0.04878	-0.1764	0.2455	0.3067	-0.05961	0.1651	-0.3812	-0.09345	-0.05155	0.2012	0.2445
	Methionine, Cysteine, S-Adenosyl-Methionine, Taurine	methionine	-0.485	-0.1445	0.1677	0.291	-0.2181	0.1202	0.05235	-0.5461	-0.4722	-0.1352	-0.06724	-0.4977	0.07582	0.1786	0.2754	-0.1463	-0.1243	-0.159	0.003367	0.4646	-0.1606	0.2045	0.1103	-0.4951
		S-methylcysteine	-0.6739	-0.2596	-0.118	-0.1644	-0.2738	-0.04738	0.2263	-0.5759	-0.7386	0.3043	-0.3162	-0.494	-0.09642	-0.1544	-0.2155	-0.1543	-0.3243	-0.07728	0.195	0.5614	-0.5702	0.3719	0.208	-0.5515
		taurine	0.1365	0.3528	-0.08599	0.1007	-0.0791	0.007746	-0.01218	0.1735	0.06077	-0.06761	-0.1341	0.2525	0.4055	0.04162	0.2256	-0.0377	0.1038	-0.1127	0.1723	-0.1712	-0.03184	0.1688	-0.08879	0.06347
		tyrosine	-0.6797	-0.2645	0.3102	0.3161	-0.4869	0.1725	0.3565	-0.6393	-0.5926	-0.4395	-0.08721	-0.4729	-0.05149	-0.07899	0.2293	-0.2445	-0.2938	-0.3263	0.03361	0.6947	-0.05661	0.3526	-0.01166	-0.4875
	Phenylalanine	phenylacetate	-0.1792	0.06498	-0.1001	0.05768	-0.1112	0.01468	0.06649	-0.1057	-0.1167	0.4395	-0.1647	-0.2237	-0.02941	-0.2577	-0.1411	-0.1091	-0.06416	-0.3149	0.2418	0.07289	-0.2055	0.1049	0.1808	0.1968
		phenylalanine	-0.7563	-0.2655	0.2378	0.2914	-0.4444	0.09572	0.2093	-0.7377	-0.6675	-0.1352	-0.04351	-0.6044	-0.09833	-0.03146	0.1459	-0.1636	-0.1808	-0.3473	0.1619	0.7372	-0.2575	0.3765	0.1886	-0.6216
	Tryptophan	indoleacetate	0.215862	0.169586	0.170579	0.0407143	0.0426615	0.00896922	0.0810987	0.247357	0.361532	0.777542	-0.0216665	0.0626886	0.0254402	-0.138998	-0.158731	-0.020366	0.0213003	-0.120108	0.315892	-0.172294	0.174827	-0.196239	0.0820452	0.190866
		indoleacetylglutamine	0.5051	0.1465	-0.009839	-0.1221	0.1469	0.08054	-0.02588	0.5775	0.524	0.4395	0.1162	0.1753	0.005088	0.03182	-0.2489	-0.07416	-0.1055	-0.1558	0.03438	-0.4188	0.04211	-0.2835	-0.01744	0.5825
		indoxyl-3-sulfate	0.2876	0.1896	-0.4146	-0.2684	0.3746	-0.1902	-0.008773	0.2527	0.3544	0.5071	-0.01367	0.1902	0.01411	-0.1349	-0.1691	0.2523	0.2738	0.06695	-0.09818	-0.297	0.1792	-0.1715	-0.0001053	0.2313
		tryptophan	-0.7475	-0.2813	0.3	0.3243	-0.4769	0.03692	0.2207	-0.6956	-0.6321	-0.7775	-0.1358	-0.5496	-0.09703	0.04298	0.277	-0.2661	-0.2637	-0.2649	0.2684	0.7255	-0.2844	0.428	0.04842	-0.6417
		tryptophan betaine	-0.5017	-0.5225	0.01945	-0.02021	-0.4433	-0.03275	0.04749	-0.3461	-0.5146	-0.6761	-0.09216	-0.3258	-0.1031	-0.06313	0.01816	-0.03064	-0.09474	0.1435	0.05735	0.5074	-0.5339	0.2148	0.1157	-0.4675
	Tyrosine	phenol sulfate	0.06742	0.137	0.1098	0.1703	0.04925	0.1778	0.05598	0.09141	0.1461	0.4395	0.07057	-0.05467	-0.0179	-0.1088	-0.06837	0.1318	0.258	-0.1492	0.007548	0.0157	0.3611	-0.1287	0.1007	0.09559
	Urea cycle, Arginine, Proline	arginine	-0.7358	-0.2918	0.2022	0.2517	-0.407	0.1238	0.2587	-0.6711	-0.6961	-0.1352	-0.2153	-0.4849	-0.09754	-0.04159	0.1814	-0.1117	-0.0985	-0.246	0.1306	0.7466	-0.3207	0.3422	0.1948	-0.6466
		dimethylguanidino valeric acid (DMGV)	0.6273	0.3699	0.02566	-0.1662	0.37	0.1358	-0.2228	0.6232	0.5968	0.2704	0.1806	0.3766	0.04475	0.1045	-0.1681	0.2734	0.1593	-0.07592	-0.008635	-0.5543	0.2259	-0.397	0.1021	0.3832
Carbohydrate	Glycolysis, Gluconeogenesis, Pyruvate	1,5-anhydroglucitol (1,5-AG)	0.3789	0.255	-0.321	-0.4681	0.6259	0.09644	-0.3001	0.3551	0.3287	-0.2704	0.1657	0.2157	-0.06135	-0.1532	-0.3872	0.2692	0.2032	0.21	-0.1859	-0.4403	0.3847	-0.2217	0.2242	0.4702
Cofactor and Vitamin	Ascorbate, Aldarate	gulonate	0.7888	0.4451	-0.318	-0.2955	0.5138	-0.0328	-0.3893	0.7681	0.7773	0.5409	0.2098	0.4932	0.2447	-0.1583	-0.1894	0.3252	0.329	-0.208	-0.004181	-0.7941	0.2752	-0.2217	-0.08566	0.6843
		retinal	0.5794	0.1742	-0.1838	-0.2162	0.3451	-0.08104	-0.1705	0.6183	0.5774	0.3381	0.02937	0.3168	0.2195	-0.03113	-0.2207	-0.008233	0.0417	-0.03301	0.08575	-0.4779	0.1664	-0.1352	-0.1116	0.4325
	Pantothenate, Co-enzyme A	pantoate	0.5412	0.1408	-0.1076	-0.12	0.3274	-0.05975	-0.2798	0.5102	0.5615	-0.06761	0.1291	0.317	0.2281	0.0762	-0.2098	0.03064	-0.001967	0.1433	-0.004942	-0.4248	0.3106	-0.1978	-0.1679	0.5906
Lipid	Bile Acid, Secondary	deoxycholate	-0.3152	0.02573	0.08844	0.2807	-0.176	-0.1208	0.1192	-0.3416	-0.3235	0.8452	-0.2984	-0.2913	0.01909	-0.06669	0.08189	0.05689	0.07891	0.1206	0.2078	0.2558	-0.214	0.07875	-0.03627	-0.2276
		taurodeoxycholic acid 3-sulfate	-0.3122	-0.05395	-0.0519	0.1568	-0.1777	-0.1826	0.06308	-0.3621	-0.3301	0.7775	-0.2332	-0.2785	0.004366	0.06515	0.1026	-0.1342	-0.02669	0.2159	0.08064	0.2142	-0.169	0.02824	-0.1368	-0.1588
	Ceramides	ceramide (d18:1/17:0, d17:1/18:0)	-0.3785	-0.01212	-0.1008	-0.1643	0.03094	-0.00607	0.1887	-0.3832	-0.4044	-0.5071	-0.2991	-0.01409	-0.1218	-0.1522	0.02565	-0.0006809	-0.009025	0.4622	-0.05094	0.3934	-0.002668	0.05825	-0.03972	-0.3633
		ceramide (d18:2/24:1, d18:1/24:2)	-0.341	-0.01896	-0.05552	-0.1361	0.02485	-0.05404	0.1869	-0.2954	-0.4452	-0.6761	-0.2421	-0.01662	-0.08505	-0.01453	0.02842	-0.1104	-0.06642	0.5188	-0.1608	0.3685	-0.01885	-0.1051	0.3049	-0.408
	Diacylglycerol	diacylglycerol (16:1/18:2 [2], 16:0/18:3 [1])	-0.5065	-0.285	0.3612	0.3164	-0.3941	0.09766	0.3028	-0.4424	-0.4354	-0.3719	-0.07364	-0.2992	-0.2074	0.2183	0.2504	-0.2319	-0.2517	-0.09833	0.1237	0.5446	-0.1927	0.4229	0.1868	-0.3963
		linoleoyl-arachidonoyl-glycerol (18:2/20:4) [1]	-0.5269	0.00796	0.1032	-0.02096	-0.1499	0.02084	0.1927	-0.4725	-0.4961	-0.3381	-0.121	-0.2175	-0.1219	-0.1308	0.1439	-0.0437	0.01719	0.2632	0.0776	0.3868	-0.07471	0.2822	0.1579	-0.6055
		linoleoyl-linolenoyl-glycerol (18:2/18:3) [1]	-0.5192	-0.1851	0.3383	0.2421	-0.5084	0.07583	0.3219	-0.45	-0.511	-0.6761	-0.09806	-0.4265	-0.199	0.1325	0.2032	-0.2522	-0.301	-0.088	0.1749	0.5033	-0.3542	0.3915	0.1852	-0.4627
		linoleoyl-linoleoyl-glycerol (18:2/18:2) [2]	-0.361	-0.1597	0.3889	0.3022	-0.4859	0.1441	0.3442	-0.232	-0.3379	-0.8452	-0.1395	-0.2293	-0.1409	0.2022	0.2509	-0.1553	-0.2036	-0.1669	0.164	0.3763	-0.3304	0.406	0.1492	-0.3983
		oleoyl-linoleoyl-glycerol (18:1/18:2) [1]	-0.3655	-0.08474	0.3882	0.3057	-0.3571	0.09291	0.3434	-0.2971	-0.3324	-0.8452	-0.203	-0.2769	-0.119	0.1482	0.1756	-0.03937	-0.06125	-0.0725	0.2136	0.4091	-0.2636	0.4629	0.1028	-0.469
		palmitoleoyl-linoleoyl-glycerol (16:1/18:2) [1]	-0.5289	-0.3271	0.3912	0.3132	-0.3981	0.07116	0.322	-0.4565	-0.4731	-0.8452	-0.1665	-0.3288	-0.1427	0.1837	0.271	-0.1796	-0.2139	-0.03078	0.1272	0.5817	-0.2375	0.4211	0.1836	-0.4308
	Endocannabinoid	azeloyltaurine	0.6117	0.09147	-0.06319	0.05113	0.2131	0.06813	-0.3082	0.5862	0.7212	0.6761	0.5057	0.4837	0.09541	-0.08959	-0.06291	0.2532	0.3545	-0.2381	-0.1054	-0.518	0.3166	-0.2276	-0.1309	0.5211
		hexanoyltaurine	0.4838	0.06618	-0.0005339	-0.1096	0.2157	0.2161	-0.03056	0.4799	0.3532	0.1014	0.2596	0.336	-0.1619	0.005836	-0.0224	0.091	0.07566	-0.1896	-0.4517	-0.3232	0.1329	-0.06142	-0.03386	0.3247
		oleoyl ethanolamide	-0.5181	-0.3902	0.09339	0.1514	-0.2814	0.1217	0.2703	-0.5172	-0.5976	-0.4395	-0.2543	-0.2691	-0.2741	0.2621	0.3091	-0.3775	-0.3994	-0.04543	-0.1507	0.5581	-0.2238	0.341	0.2193	-0.498
	Fatty Acid (Acyl Carnitine, Dicarboxylate)	pimeloylcarnitine/3-methyladipoylcarnitine (C7-DC)	0.6383	0.09668	-0.07482	-0.1029	0.3466	0.02722	-0.2714	0.5944	0.5958	0.169	0.1734	0.2606	0.02425	0.05454	-0.1204	0.1745	0.2988	-0.1522	-0.1808	-0.5107	0.1374	-0.2583	-0.04706	0.3434
		suberoylcarnitine (C8-DC)	0.6901	0.06629	-0.04214	-0.08685	0.2669	0.1181	-0.3617	0.71	0.6825	-0.1352	0.4147	0.305	-0.01703	0.1748	-0.2004	0.06927	0.08028	-0.2418	-0.0542	-0.5815	0.09002	-0.2274	-0.02027	0.5298
	Fatty Acid (Acyl Carnitine, Hydroxy)	(R)-3-hydroxybutyrylcarnitine	0.3633	0.2417	-0.1609	-0.2522	0.2692	0.1724	-0.1197	0.3574	0.2721	0.5409	0.2119	0.2956	-0.1286	-0.03755	-0.01539	0.1578	0.2316	0.08382	-0.2763	-0.3451	0.2386	-0.1301	0.09467	0.2393
	Fatty Acid, Acyl Choline	arachidonoylcholine	-0.5515	-0.06925	-0.1692	-0.1269	-0.1044	-0.09051	0.138	-0.5376	-0.5767	-0.8452	-0.2222	-0.2415	-0.01826	-0.18	-0.04972	-0.2038	-0.1775	0.2721	0.2605	0.4366	-0.1606	0.2534	0.0418	-0.3895
		dihomo-linolenoyl-choline	-0.6032	-0.2524	-0.08203	0.0358	-0.2319	-0.05223	0.2108	-0.5348	-0.5385	-0.7775	-0.2085	-0.2859	-0.002237	-0.1106	-0.05225	-0.2211	-0.3024	0.06891	0.3748	0.5444	-0.202	0.4225	-0.06715	-0.2908
		linoleoylcholine	-0.6339	-0.2087	0.008123	0.0873	-0.3161	-0.08426	0.1969	-0.6097	-0.6258	-0.7775	-0.2319	-0.4654	-0.01516	-0.02257	-0.09394	-0.3493	-0.3719	0.1716	0.3501	0.5703	-0.2535	0.2931	-0.01465	-0.4568
		oleoylcholine	-0.557	-0.1085	-0.09023	0.01884	-0.2428	-0.09019	0.174	-0.5352	-0.5374	-0.7775	-0.1941	-0.3566	0.0625	-0.08005	-0.07745	-0.3154	-0.3307	0.1354	0.3855	0.4837	-0.1964	0.2808	-0.02663	-0.3667
	Fatty Acid/BCAA	2-methylmalonylcarnitine (C4-DC)	0.5596	0.1486	-0.05369	-0.1494	0.2028	0.1963	-0.237	0.616	0.5671	0.4395	0.07043	0.2655	-0.1204	0.21	-0.04504	-0.1163	-0.1661	-0.1898	-0.07494	-0.4171	0.1059	-0.283	-0.1846	0.4833
	Fatty Acid, Amino	2-aminoheptanoate	-0.5567	-0.1491	0.2687	0.3405	-0.4218	0.1778	0.1294	-0.499	-0.431	0.3719	-0.02235	-0.4777	-0.2858	0.05054	0.05758	-0.1888	-0.1047	-0.0485	0.08053	0.5611	-0.2044	0.06829	0.1759	-0.6048
		2-aminooctanoate	-0.5719	-0.2867	0.328	0.3666	-0.5351	-0.01672	0.2362	-0.5109	-0.5594	0.5409	-0.1691	-0.475	-0.1788	-0.0001101	0.2127	-0.3134	-0.2653	-0.1524	0.001195	0.5823	-0.2286	0.1451	0.2066	-0.2911
	Fatty Acid, Branched	(16 or 17)-methylstearate (a19:0 or i19:0)	-0.4047	-0.1796	0.1708	0.1366	-0.08474	-0.004621	0.2423	-0.4275	-0.364	0.3719	-0.1127	-0.2018	-0.006026	-0.1553	0.1611	-0.02519	0.01843	-0.3108	-0.02764	0.3349	0.05731	0.3521	-0.09343	-0.2243
		(9 or 10)-methylundecanoate (a12:0 or i12:0)	-0.6104	-0.3675	0.3462	0.353	-0.5287	0.08666	0.4763	-0.5123	-0.5248	0.3719	-0.09039	-0.2827	-0.2361	0.0708	0.3922	-0.3663	-0.3257	-0.2443	0.04236	0.5472	-0.1388	0.3391	-0.01224	-0.4908
	Fatty Acid, Dicarboxylate	3-hydroxyadipate	0.4095	0.2056	-0.4433	-0.414	0.4304	0.05866	-0.3284	0.4461	0.389	0.03381	0.04916	0.3605	0.2017	-0.09859	-0.3059	0.2187	0.1912	0.1761	-0.09775	-0.4306	0.0404	-0.3274	0.0684	0.3233
		branched chain 14:0 dicarboxylic acid	-0.3462	-0.02055	-0.2032	-0.09885	0.07053	-0.1542	0.1176	-0.4022	-0.3211	0.6761	-0.1631	-0.3546	-0.06557	-0.02518	-0.1202	-0.09514	-0.1398	0.05828	-0.1263	0.2409	0.0993	-0.01602	0.1501	-0.265
		octadecenedioate (C18:1-DC)	-0.6837	-0.3032	0.2556	0.4485	-0.5399	-0.01749	0.2531	-0.688	-0.7028	0.06761	-0.2616	-0.4557	-0.001876	0.05289	0.2796	-0.1899	-0.1737	0.01371	0.1907	0.7132	-0.2723	0.3226	0.07847	-0.4679
		pimelate	0.4873	0.02478	-0.008733	-0.1396	0.1793	-0.001585	-0.3073	0.4506	0.4906	-0.5071	0.1859	0.2045	-0.02739	0.0995	-0.1835	-0.0008047	-0.0994	0.1685	0.05936	-0.4076	0.0315	-0.2617	-0.04676	0.4032
		sebacate	0.4415	-0.09798	0.004195	-0.07501	0.2709	-0.1229	-0.07878	0.3462	0.4777	0.7775	0.2372	0.272	-0.1507	0.05157	-0.03942	0.09366	0.02006	-0.02233	-0.261	-0.448	0.2962	-0.2439	0.001298	0.367
	Fatty Acid, Dihydroxy	3,4-dihydroxybutyrate	0.5392	0.3813	-0.4751	-0.377	0.5834	0.1716	-0.5419	0.44	0.4646	-0.3043	0.2204	0.3145	0.1829	-0.1048	-0.3474	0.4603	0.4331	-0.1013	0.09107	-0.5815	0.0866	-0.04476	-0.04155	0.3038
	Fatty Acid, Monohydroxy	13-HODE + 9-HODE	-0.5853	-0.04895	0.06555	0.3116	-0.3788	0.1904	0.1887	-0.6246	-0.5915	0.5071	-0.07907	-0.2322	0.03439	-0.03942	0.2624	-0.08549	-0.04247	-0.03582	-0.02699	0.5374	-0.0482	0.3494	-0.01526	-0.4042
		2-hydroxydecanoate	-0.4658	-0.03654	0.2419	0.327	-0.2766	-0.06962	0.2185	-0.4421	-0.4858	-0.2704	-0.1204	-0.3195	0.03244	0.007304	0.2323	0.06196	-0.02438	0.03996	0.2015	0.4098	-0.1864	0.2234	0.122	-0.3208
	Fatty Acid, Short Chain	butyrate/isobutyrate (4:0)	0.4092	0.1613	-0.2421	-0.1209	0.411	0.07932	-0.3427	0.2571	0.3656	-0.7775	0.07972	0.05087	0.2343	-0.05142	-0.183	0.1428	0.1988	-0.05875	0.03867	-0.3009	0.1753	-0.1976	-0.04495	0.3333
		valerate	0.1813	0.09375	-0.1013	-0.02717	0.2437	0.05096	-0.2701	0.03779	0.263	-0.06761	0.09017	-0.04787	0.1693	-0.07568	-0.09207	0.1143	0.2475	-0.1327	0.06174	-0.1228	0.2005	-0.1755	-0.05346	0.166
	Glycerolipid	glycerol-3-phosphate	0.236	-0.01038	0.07173	0.1056	-0.00487	-0.0559	0.1346	0.2013	0.2173	0.3043	0.1932	0.2181	0.214	0.25	0.1241	0.1322	0.04106	0.06819	-0.2351	-0.04835	0.2369	-0.3474	-0.2844	0.3588
	Lactosylceramides	lactosyl-N-palmitoyl-sphingosine (d18:1/16:0)	-0.408	-0.1424	-0.1379	-0.09039	-0.07008	0.0008154	-0.2048	-0.4958	-0.3559	0.3043	-0.05856	-0.2293	-0.1255	0.05146	0.147	-0.3319	-0.2029	0.213	-0.0851	0.4136	-0.1433	-0.05838	0.00638	-0.5031
	Fatty Acid, Long Chain Polyunsaturated (n3 and n6)	docosapentaenoate (n6 DPA; 22:5n6)	-0.427	-0.0724	0.09717	0.004167	-0.06368	-0.08639	0.1545	-0.5192	-0.4711	0.3719	0.03697	-0.1595	-0.1638	-0.1462	0.07998	-0.03646	-0.02198	-0.1052	-0.1565	0.31	0.09501	0.2338	0.0322	-0.2603
	Fatty Acid, Long Chain Saturated	arachidate (20:0)	-0.5929	-0.2857	-0.03261	-0.07747	-0.1674	-0.007656	0.202	-0.6086	-0.6491	0.8452	-0.1902	-0.3198	-0.024	-0.05293	-0.08332	-0.2491	-0.2146	-0.02933	-0.004181	0.5317	-0.1284	0.3888	0.1604	-0.4252
	Lysophospholipid	1-arachidonoyl-GPI (20:4)	-0.564	-0.3068	-0.03177	-0.1478	-0.1385	-0.1655	0.137	-0.4817	-0.5526	-0.5071	-0.1638	-0.3129	-0.09534	-0.1711	-0.1833	-0.1941	-0.2591	0.2651	0.214	0.5162	-0.2405	0.2595	0.2019	-0.3956
		1-lignoceroyl-GPC (24:0)	-0.5795	-0.3552	-0.1201	-0.129	-0.2254	-0.1956	0.1449	-0.4668	-0.5742	-0.03381	-0.3506	-0.3445	-0.1761	0.02701	-0.01535	-0.3413	-0.4089	0.4759	0.006408	0.5628	-0.4374	0.03078	0.1893	-0.4985
	Monoacylglycerol	1-arachidonylglycerol (20:4)	-0.4939	-0.2341	0.188	-0.02288	-0.2005	-0.1176	0.2628	-0.3679	-0.5203	-0.5071	-0.2084	-0.148	-0.05359	-0.1575	0.04044	-0.147	-0.06343	0.2042	0.131	0.4627	-0.04733	0.3057	0.1774	-0.3782
		2-arachidonoylglycerol (20:4)	-0.5735	-0.3322	0.2215	0.002584	-0.2966	-0.1383	0.3613	-0.412	-0.5584	0.1014	-0.2886	-0.2437	-0.02955	-0.02903	0.1213	-0.2541	-0.1494	0.1095	0.1702	0.4881	-0.2097	0.3388	0.05102	-0.4614
	Phosphatidylcholine	1-myristoyl-2-palmitoyl-GPC (14:0/16:0)	-0.3783	-0.3599	0.3029	0.08939	-0.2541	-0.1011	0.3922	-0.3618	-0.2915	-0.2704	-0.09412	-0.3132	0.02086	0.2584	0.08144	-0.2546	-0.3168	-0.02886	-0.02856	0.3218	0.0192	0.02575	-0.1022	-0.247
		1-palmitoleoyl-2-linolenoyl-GPC (16:1/18:3)	-0.4146	-0.4188	0.1845	0.2378	-0.3657	-0.01264	0.1059	-0.4034	-0.4067	0.1352	-0.2067	-0.3915	-0.115	0.1237	0.1806	-0.2964	-0.372	0.198	-0.008417	0.4296	-0.3137	0.1062	0.1136	-0.2407
		stearoylcholine	-0.5648	-0.1447	-0.07074	0.001459	-0.2336	-0.106	0.1704	-0.5169	-0.5706	-0.8452	-0.2174	-0.3174	-0.04525	-0.1504	-0.07004	-0.3221	-0.2885	0.2037	0.3522	0.4816	-0.1737	0.304	0.01998	-0.3874
	Phosphatidylethanolamine	1-palmitoyl-2-arachidonoyl-GPE (16:0/20:4)	-0.5055	-0.02808	-0.041	-0.05359	-0.1479	-0.1463	0.2713	-0.5103	-0.5042	-0.3043	-0.3313	-0.4049	-0.02789	-0.0345	-0.05021	-0.07775	-0.03191	-0.05798	0.1131	0.3447	-0.1445	0.3416	0.08803	-0.4781
	Phosphatidylinositol	1-oleoyl-2-arachidonoyl-GPI (18:1/20:4)	-0.5333	-0.2435	0.148	0.1467	-0.2825	0.007293	0.1336	-0.4957	-0.3265	0.3381	-0.09028	-0.4254	0.008661	-0.02474	0.1969	-0.2199	-0.2926	-0.09816	0.2264	0.4119	-0.1648	0.2094	-0.01164	-0.3741
		1-palmitoyl-2-arachidonoyl-GPI (16:0/20:4)	-0.6718	-0.3802	-0.06464	-0.1133	-0.2076	-0.02872	0.09865	-0.581	-0.6098	-0.3719	-0.1186	-0.3747	-0.1429	0.0795	0.03323	-0.2651	-0.2786	0.4671	0.06549	0.5842	-0.2888	0.1166	0.08828	-0.5888
		1-palmitoyl-2-linoleoyl-GPI (16:0/18:2)	-0.4242	-0.3355	-0.02052	-0.08701	-0.113	0.03705	-0.0401	-0.4238	-0.3696	0.3719	0.08439	-0.3307	-0.1298	0.2217	0.05913	-0.3431	-0.4149	0.2932	0.06734	0.3356	-0.2062	0.1172	0.001663	0.2334
	Phospholipid	choline	-0.3236	-0.02258	-0.08683	0.1439	-0.2294	-0.05585	0.2799	-0.338	-0.3881	-0.7775	-0.2298	-0.1679	0.345	-0.07231	0.1664	-0.08184	-0.03563	-0.1802	0.07462	0.3544	-0.1125	0.2122	-0.2469	-0.2376
		trimethylamine N-oxide	0.588	0.3482	-0.369	-0.256	0.5252	-0.1606	-0.1937	0.5351	0.5535	0.5071	0.1447	0.3549	0.0992	-0.3237	-0.3172	0.3558	0.3329	-0.01354	0.01092	-0.6111	0.1975	-0.1296	0.1177	0.4724
	Plasmalogen	1-(1-enyl-palmitoyl)-2-arachidonoyl-GPE (P-16:0/20:4)	-0.5027	-0.2857	-0.24	-0.08405	-0.19	0.05767	0.1367	-0.4534	-0.5213	-0.8452	-0.2875	-0.2751	-0.05038	-0.02283	0.006067	-0.3038	-0.3226	0.2532	0.03595	0.594	-0.2735	0.02394	0.07411	-0.4702
		1-(1-enyl-palmitoyl)-2-oleoyl-GPE (P-16:0/18:1)	-0.5796	-0.3005	0.04134	0.1494	-0.3604	0.1088	0.09154	-0.5035	-0.4987	-0.6761	-0.16	-0.4752	-0.1607	0.01553	0.135	-0.2707	-0.2946	0.03296	0.1637	0.6204	-0.4287	0.1518	0.1102	-0.621
	Sphingolipid, Synthesis	sphingadienine	-0.3066	0.08807	0.2082	0.321	-0.1807	0.1996	-0.003589	-0.3538	-0.2718	-0.1014	0.1574	0.05955	-0.03132	-0.07051	0.3724	-0.008233	-0.08242	0.1217	0.1841	0.2015	-0.05058	0.3949	0.04475	-0.2522
	Sterol	cholesterol sulfate	-0.4695	-0.2108	-0.2983	-0.1597	-0.006584	0.01074	0.09959	-0.4745	-0.5449	-0.03381	-0.2282	-0.1891	-0.08689	-0.03289	-0.07896	-0.02371	0.009453	0.3932	-0.1286	0.5034	-0.09948	0.08368	0.02392	-0.4748
Nucleotide	Purine, Adenine	N6-succinyladenosine	0.6188	0.2899	-0.2509	-0.1992	0.3849	0.06858	-0.242	0.5761	0.6011	0.03381	0.1614	0.2733	0.1105	-0.06541	-0.2473	0.2877	0.2453	-0.1057	-0.1983	-0.5275	0.2046	-0.2261	-0.1256	0.4751
	Pyrimidine, Uracil	4-ureidobutyrate	0.7762	0.4402	-0.1069	-0.146	0.4414	0.05662	-0.3455	0.7217	0.8015	0.5071	0.2142	0.4847	0.1772	0.02055	-0.1033	0.2052	0.2331	-0.04799	0.04491	-0.6765	0.3927	-0.3329	-0.1047	0.5674
	Pyrimidine, Orotate	orotidine	0.7405	0.258	-0.1752	-0.2222	0.4402	0.04702	-0.2818	0.7213	0.5979	0.2704	0.1588	0.386	0.1756	-0.03267	-0.2357	0.2761	0.2054	-0.2105	-0.1416	-0.6402	0.2065	-0.2869	-0.0701	0.4921
Unknown	Partially-Characterized Metabolite	pentose acid	0.3158	0.009878	0.1596	0.09326	0.07053	-0.09368	-0.218	0.2004	0.3468	-0.1014	0.02608	-0.08216	-0.0647	0.0232	-0.1146	0.0002476	-0.1082	-0.1491	0.03106	-0.2616	0.1059	-0.1433	-0.1601	0.5181
	Unknown	bilirubin degradation product, C17H18N2O4 (2)	-0.6166	-0.08999	0.07902	0.1177	-0.2571	-0.08466	0.3187	-0.569	-0.6756	-0.2704	-0.215	-0.3058	-0.04536	-0.1136	0.1587	-0.03671	-0.02134	-0.01336	0.06158	0.5086	-0.1097	0.3978	0.1604	-0.4974
		bilirubin degradation product, C17H18N2O4 (3)	-0.5819	-0.06708	0.1091	0.1533	-0.2503	-0.07379	0.3621	-0.5326	-0.6427	-0.2704	-0.1819	-0.2554	-0.01093	-0.09517	0.1964	0.006624	0.03011	0.005166	0.02303	0.4911	-0.07564	0.365	0.03152	-0.5043
		branched-chain, straight-chain, or cyclopropyl 10:1 fatty acid (1)	-0.7391	-0.3767	0.2736	0.2496	-0.4785	-0.04747	0.2719	-0.6434	-0.6774	-0.06761	-0.2686	-0.4691	-0.1756	0.005983	0.1768	-0.2731	-0.3329	-0.1532	0.2389	0.73	-0.3386	0.3276	0.1421	-0.5552
		X-11850	0.328	-0.004487	-0.4147	-0.3791	0.3252	0.11	-0.13	0.3735	0.2983	0.1014	-0.1109	0.2543	0.144	-0.1687	-0.2077	-0.04612	0.03204	0.1461	-0.2246	-0.3279	0.3564	-0.1621	0.03902	0.4528
		X-12007	0.4689	-0.004487	-0.01689	-0.1521	0.2833	-0.08947	-0.3384	0.4494	0.5012	-0.5409	0.1286	0.2657	0.1039	0.008625	-0.1019	0.005509	0.01411	0.1478	0.07527	-0.4144	0.2828	-0.2372	-0.1081	0.4756
		X-12117	0.5673	0.3642	0.07761	-0.08643	0.3779	0.02455	-0.2221	0.5019	0.5282	-0.7775	0.2306	0.3692	0.174	0.2347	-0.003258	0.1544	0.0725	-0.004611	0.0934	-0.5206	0.2283	-0.2055	0.001477	0.179
		X-12127	0.6086	0.2921	-0.2269	-0.09418	0.4731	0.09717	-0.3501	0.4821	0.5477	0.6761	0.2558	0.2364	0.1819	-0.07704	-0.3025	0.4651	0.3302	-0.3283	-0.1732	-0.547	0.154	-0.1964	-0.01653	0.4883
		X-12730	0.4693	0.2441	-0.2924	-0.3418	0.517	-0.0964	-0.3381	0.4213	0.4283	0.03381	0.01747	0.3324	0.1205	-0.07187	-0.0869	0.1065	0.1684	0.3968	-0.01059	-0.5072	0.2808	-0.2654	-0.1497	0.3702
		X-16124	0.1717	0.09672	0.2319	0.2724	-0.1713	0.05327	0.03803	0.2233	0.2646	-0.3381	0.03089	-0.1446	0.0254	-0.04408	0.02199	-0.04767	-0.1084	-0.2365	0.3227	-0.1863	-0.0728	0.0787	-0.02309	0.2113
		X-17351	0.5974	0.3499	-0.01598	0.08143	0.188	-0.1372	-0.1113	0.5596	0.5854	0.1014	0.03946	0.3238	0.1596	-0.1082	-0.1371	0.1963	0.2413	-0.1605	0.1521	-0.5077	0.003074	-0.1679	-0.01402	0.4758
		X-21258	0.4479	0.1482	-0.2195	-0.2773	0.3159	-0.07257	-0.1499	0.4245	0.4215	0.06761	0.2622	0.3628	0.09	0.01325	-0.1015	0.2019	-0.04983	0.1061	0.06147	-0.3977	0.1789	-0.1923	-0.1576	0.3859
		X-21283	0.6397	0.163	0.007627	-0.09047	0.2537	0.04399	0.03107	0.7108	0.5749	-0.3719	0.1862	0.3856	0.1172	0.1233	-0.1823	0.2011	0.06035	-0.08813	-0.1181	-0.5054	-0.06404	-0.1347	-0.1517	0.4152
		X-23672	0.4949	0.289	0.01857	-0.0861	0.3804	0.2621	-0.2604	0.4288	0.4754	0.2704	0.2077	0.08758	-0.1423	-0.002129	-0.2311	0.277	0.3509	0.06443	-0.2275	-0.4329	0.294	-0.1826	0.06115	0.2766
		X-24935	-0.6125	-0.2952	-0.1348	-0.01267	-0.2779	0.02541	0.1256	-0.5556	-0.5426	0.7775	-0.2474	-0.3652	-0.1893	0.04254	0.01368	-0.2835	-0.3015	0.02844	-0.046	0.5201	-0.1707	0.0177	0.01379	-0.4508
		X-24937	-0.6438	-0.3491	-0.1276	0.01363	-0.3023	-0.02727	0.2113	-0.591	-0.574	0.4395	-0.2528	-0.3326	-0.1413	0.1122	0.1059	-0.3957	-0.4039	0.03518	-0.1008	0.5843	-0.1616	0.04983	0.02205	-0.4225
		X-25387	0.482	0.1937	-0.338	-0.3614	0.5197	-0.2118	-0.3023	0.4382	0.4258	0.1014	0.02586	0.2359	-0.04547	-0.09767	-0.2782	-0.05441	-0.02395	0.1306	-0.2831	-0.5245	0.3073	-0.2062	0.2059	0.5677
Xenobiotic	Benzoate	p-cresol sulfate	0.2729	0.1413	-0.3984	-0.2194	0.2855	-0.1618	0.0004713	0.2813	0.2538	0.5071	-0.02879	0.211	-0.0415	-0.2507	-0.1866	0.07837	0.06578	0.08142	0.05778	-0.3003	0.1359	-0.04245	0.1866	0.1841
	Chemical	methylnaphthyl sulfate (2)	0.318	0.01715	0.1597	0.1544	-0.123	-0.02519	0.2247	0.351	0.313	-0.8452	0.01975	0.3616	-0.02548	-0.001248	0.198	0.1712	0.08452	-0.01345	-0.1172	-0.1537	0.0348	0.004752	-0.2071	0.2185
	Food Component/Plant	4-allylphenol sulfate	0.3759	0.1922	0.161	0.04042	0.05538	0.1424	-0.04938	0.4332	0.3065	-0.1014	0.2369	0.1494	0.1174	0.171	0.05147	-0.04469	-0.148	-0.2142	0.1226	-0.4535	-0.009687	0.062	-0.08187	0.3603
		caffeic acid sulfate	0.1316	-0.008756	0.1408	0.0778	0.03021	0.07674	-0.1365	0.04444	0.1506	0.03381	0.03653	-0.1385	-0.02281	0.2119	0.01323	-0.04593	-0.02472	-0.03232	-0.1202	-0.07507	0.06473	-0.303	-0.1668	0.3132
		equol sulfate	-0.3815	-0.03488	0.08641	0.2429	-0.2167	-0.07927	0.229	-0.3773	-0.2739	0.1014	-0.107	-0.4178	-0.006171	-0.1736	-0.1665	0.02984	-0.03717	-0.2764	0.002715	0.2937	0.06473	0.237	-0.004764	-0.07246
		methyl indole-3-acetate	0.3015	0.1937	-0.06243	-0.1265	0.1565	-0.0164	0.02411	0.2744	0.303	0.8452	-0.06561	0.05228	0.04233	-0.08251	-0.295	-0.1456	-0.1353	0.006234	0.0265	-0.3076	0.2299	-0.1304	-0.1308	0.4694

## Sheet: r2 values
Chemical Class	Metabolic Pathway	Metabolite	CKD Stage	Age	Weight	BCS	MCS	BP	HCT	Creatinine	BUN	SDMA	Phosphorus	Total Calcium	Potassium	Sodium	Albumin	Globulin	TP	Cholesterol	Bicarbonate	USG	Proteinuria	TT4	Fasted	Renal Diet
Amino Acid	Alanine, Aspartate	N-carbamoylalanine	0.0879005	0.0849722	0.209856	0.142355	0.228675	0.00815951	0.058274	0.2991	0.240002	0.19316	0.00054756	0.161845	0.0586124	0.0679124	0.0475676	0.0830016	0.12285	0.0172923	0.00762478	0.344334	0.0212285	0.075515	4.01576e-05	0.23474
	Glycine, Serine, Threonine	threonine	0.594749	0.089162	0.130972	0.134983	0.270088	0.00613402	0.112493	0.510224	0.391375	0.018279	0.0078535	0.240296	0.00479972	0.000975938	0.0986588	0.0289	0.0237776	0.0429318	0.0406023	0.56145	0.0693269	0.124821	0.0223802	0.485252
	Guanidino, Acetamido	1-methylguanidine	0.541549	0.148302	0.0215209	0.00431912	0.124962	0.0384552	0.117512	0.444889	0.54258	0.0925985	0.091204	0.213536	0.0107122	0.0487526	0.00491121	0.12236	0.140925	0.020449	0.0353064	0.334547	0.0362903	0.107978	0.0867892	0.246413
		guanidinosuccinate	0.538316	0.25452	0.0213452	0.00303491	0.22534	0.020996	0.172225	0.337677	0.638721	0.292573	0.178675	0.13727	0.0122324	0.00841256	0.0314353	0.155394	0.246214	0.0261146	0.000831746	0.436392	0.139801	0.061504	0.0293437	0.216132
	Histidine	histidine	0.528529	0.0677561	2.20055e-05	0.0105473	0.116759	0.00186365	0.0229523	0.471008	0.472519	0.25715	0.0515744	0.339656	0.000125216	0.00512226	0.0116424	0.0396408	0.0499076	0.0249324	0.0349316	0.460498	0.185761	0.12215	0.0295152	0.444356
	Leucine, Isoleucine, Valine	isoleucine	0.298553	0.00547008	0.00153351	0.0307301	0.0653825	0.0111514	0.025281	0.308136	0.223445	0.00114312	0.00111222	0.152959	7.51856e-06	0.0152523	0.022201	0.00502397	0.00150855	0.14761	0.0155252	0.2401	0.0586608	0.111022	0.00602797	0.368449
		leucine	0.356887	0.010282	0.0102212	0.0362141	0.079186	0.00494209	0.040804	0.35629	0.255227	0.00114312	0.000144962	0.168921	0.00118542	0.0139712	0.0308002	0.00433754	0.00130032	0.0916878	0.0254403	0.27889	0.0498182	0.117101	0.00146689	0.358322
		valine	0.33005	0.0173186	0.000315773	0.0078411	0.115057	0.000365574	0.0427249	0.300633	0.265225	0.13831	0.00365299	0.119924	0.000250906	0.032436	0.0135956	0.00208666	0.000377136	0.0909626	0.0105268	0.228197	0.116827	0.104329	0.0127013	0.30206
	Lysine	lysine	0.304042	0.030625	0.00070225	0.000101606	0.0116856	0.00377364	0.0363665	0.28676	0.277624	0.0731162	0.0486644	0.041209	0.000718776	0.0254084	0.00631866	2.9009e-05	0.000628004	0.00324444	0.00225815	0.263477	0.0153017	0.0879716	0.0361	0.0884468
	Lysine Metabolism	N,N-dimethyl-5-aminovalerate	0.251904	0.0598781	0.000896404	0.02247	0.0516198	0.000877937	0.0443524	0.221276	0.177157	0.018279	0.0033919	0.0628505	0.0383376	0.00237949	0.031117	0.0602702	0.0940649	0.00355335	0.027258	0.145313	0.0087329	0.0026574	0.0404814	0.0597803
	Methionine, Cysteine, S-Adenosyl-Methionine, Taurine	methionine	0.235225	0.0208802	0.0281233	0.084681	0.0475676	0.014448	0.00274052	0.298225	0.222973	0.018279	0.00452122	0.247705	0.00574867	0.031898	0.0758452	0.0214037	0.0154505	0.025281	1.13367e-05	0.215853	0.0257924	0.0418202	0.0121661	0.245124
		S-methylcysteine	0.454141	0.0673922	0.013924	0.0270274	0.0749664	0.00224486	0.0512117	0.331661	0.54553	0.0925985	0.0999824	0.244036	0.00929682	0.0238394	0.0464402	0.0238085	0.10517	0.0059722	0.038025	0.31517	0.325128	0.13831	0.043264	0.304152
		taurine	0.0186323	0.124468	0.00739428	0.0101405	0.00625681	6.00005e-05	0.000148352	0.0301022	0.00369299	0.00457111	0.0179828	0.0637563	0.16443	0.00173222	0.0508954	0.00142129	0.0107744	0.0127013	0.0296873	0.0293094	0.00101379	0.0284934	0.00788366	0.00402844
		tyrosine	0.461992	0.0699603	0.096224	0.0999192	0.237072	0.0297562	0.127092	0.408704	0.351175	0.19316	0.00760558	0.223634	0.00265122	0.00623942	0.0525785	0.0597803	0.0863184	0.106472	0.00112963	0.482608	0.00320469	0.124327	0.000135956	0.237656
	Phenylalanine	phenylacetate	0.0321126	0.0042224	0.01002	0.00332698	0.0123654	0.000215502	0.00442092	0.0111725	0.0136189	0.19316	0.0271261	0.0500417	0.000864948	0.0664093	0.0199092	0.0119028	0.00411651	0.099162	0.0584672	0.00531295	0.0422302	0.011004	0.0326886	0.0387302
		phenylalanine	0.57199	0.0704903	0.0565488	0.084914	0.197491	0.00916232	0.0438065	0.544201	0.445556	0.018279	0.00189312	0.365299	0.00966879	0.000989732	0.0212868	0.026765	0.0326886	0.120617	0.0262116	0.543464	0.0663062	0.141752	0.03557	0.386387
	Tryptophan	indoleacetate	0.0465964	0.0287594	0.0290972	0.00165765	0.00182	8.04469e-05	0.006577	0.0611855	0.130705	0.604572	0.000469437	0.00392986	0.000647204	0.0193204	0.0251955	0.000414774	0.000453703	0.0144259	0.0997878	0.0296852	0.0305645	0.0385097	0.00673141	0.0364298
		indoleacetylglutamine	0.255126	0.0214622	9.68059e-05	0.0149084	0.0215796	0.00648669	0.000669774	0.333506	0.274576	0.19316	0.0135024	0.0307301	2.58877e-05	0.00101251	0.0619512	0.00549971	0.0111302	0.0242736	0.00118198	0.175393	0.00177325	0.0803722	0.000304154	0.339306
		indoxyl-3-sulfate	0.0827138	0.0359482	0.171893	0.0720386	0.140325	0.036176	7.69655e-05	0.0638573	0.125599	0.25715	0.000186869	0.036176	0.000199092	0.018198	0.0285948	0.0636553	0.0749664	0.0044823	0.00963931	0.088209	0.0321126	0.0294123	1.10881e-08	0.0534997
		tryptophan	0.558756	0.0791297	0.09	0.10517	0.227434	0.00136309	0.0487085	0.483859	0.39955	0.604506	0.0184416	0.30206	0.00941482	0.00184728	0.076729	0.0708092	0.0695377	0.070172	0.0720386	0.52635	0.0808834	0.183184	0.0023445	0.411779
		tryptophan betaine	0.251703	0.273006	0.000378302	0.000408444	0.196515	0.00107256	0.0022553	0.119785	0.264813	0.457111	0.00849347	0.106146	0.0106296	0.0039854	0.000329786	0.00093881	0.00897567	0.0205922	0.00328902	0.257455	0.285049	0.046139	0.0133865	0.218556
	Tyrosine	phenol sulfate	0.00454546	0.018769	0.012056	0.0290021	0.00242556	0.0316128	0.00313376	0.00835579	0.0213452	0.19316	0.00498012	0.00298881	0.00032041	0.0118374	0.00467446	0.0173712	0.066564	0.0222606	5.69723e-05	0.00024649	0.130393	0.0165637	0.0101405	0.00913745
	Urea cycle, Arginine, Proline	arginine	0.541402	0.0851472	0.0408848	0.0633529	0.165649	0.0153264	0.0669257	0.450375	0.484555	0.018279	0.0463541	0.235128	0.00951405	0.00172973	0.032906	0.0124769	0.00970225	0.060516	0.0170564	0.557412	0.102848	0.117101	0.037947	0.418092
		dimethylguanidino valeric acid (DMGV)	0.393505	0.136826	0.000658436	0.0276224	0.1369	0.0184416	0.0496398	0.388378	0.35617	0.0731162	0.0326164	0.141828	0.00200256	0.0109202	0.0282576	0.0747476	0.0253765	0.00576385	7.45632e-05	0.307248	0.0510308	0.157609	0.0104244	0.146842
Carbohydrate	Glycolysis, Gluconeogenesis, Pyruvate	1,5-anhydroglucitol (1,5-AG)	0.143565	0.065025	0.103041	0.219118	0.391751	0.00930067	0.09006	0.126096	0.108044	0.0731162	0.0274565	0.0465265	0.00376382	0.0234702	0.149924	0.0724686	0.0412902	0.0441	0.0345588	0.193864	0.147994	0.0491509	0.0502656	0.221088
Cofactor and Vitamin	Ascorbate, Aldarate	gulonate	0.622205	0.198114	0.101124	0.0873202	0.26399	0.00107584	0.151554	0.589978	0.604195	0.292573	0.044016	0.243246	0.0598781	0.0250589	0.0358724	0.105755	0.108241	0.043264	1.74808e-05	0.630595	0.075735	0.0491509	0.00733764	0.468266
		retinal	0.335704	0.0303456	0.0337824	0.0467424	0.119094	0.00656748	0.0290703	0.382295	0.333391	0.114312	0.000862597	0.100362	0.0481803	0.000969077	0.0487085	6.77823e-05	0.00173889	0.00108966	0.00735306	0.228388	0.027689	0.018279	0.0124546	0.187056
	Pantothenate, Co-enzyme A	pantoate	0.292897	0.0198246	0.0115778	0.0144	0.107191	0.00357006	0.078288	0.260304	0.315282	0.00457111	0.0166668	0.100489	0.0520296	0.00580644	0.044016	0.00093881	3.86909e-06	0.0205349	2.44234e-05	0.180455	0.0964724	0.0391248	0.0281904	0.348808
Lipid	Bile Acid, Secondary	deoxycholate	0.099351	0.000662033	0.00782163	0.0787925	0.030976	0.0145926	0.0142086	0.116691	0.104652	0.714363	0.0890426	0.0848557	0.000364428	0.00444756	0.00670597	0.00323647	0.00622679	0.0145444	0.0431808	0.0654336	0.045796	0.00620156	0.00131551	0.0518018
		taurodeoxycholic acid 3-sulfate	0.0974688	0.0029106	0.00269361	0.0245862	0.0315773	0.0333428	0.00397909	0.131116	0.108966	0.604506	0.0543822	0.0775623	1.9062e-05	0.00424452	0.0105268	0.0180096	0.000712356	0.0466128	0.00650281	0.0458816	0.028561	0.000797498	0.0187142	0.0252174
	Ceramides	ceramide (d18:1/17:0, d17:1/18:0)	0.143262	0.000146894	0.0101606	0.0269945	0.000957284	3.68449e-05	0.0356077	0.146842	0.163539	0.25715	0.0894608	0.000198528	0.0148352	0.0231648	0.000657922	4.63625e-07	8.14506e-05	0.213629	0.00259488	0.154764	7.11822e-06	0.00339306	0.00157768	0.131987
		ceramide (d18:2/24:1, d18:1/24:2)	0.116281	0.000359482	0.00308247	0.0185232	0.000617523	0.00292032	0.0349316	0.0872612	0.198203	0.457111	0.0586124	0.000276224	0.0072335	0.000211121	0.000807696	0.0121882	0.00441162	0.269153	0.0258566	0.135792	0.000355322	0.011046	0.092964	0.166464
	Diacylglycerol	diacylglycerol (16:1/18:2 [2], 16:0/18:3 [1])	0.256542	0.081225	0.130465	0.100109	0.155315	0.00953748	0.0916878	0.195718	0.189573	0.13831	0.00542285	0.0895206	0.0430148	0.0476549	0.0627002	0.0537776	0.0633529	0.00966879	0.0153017	0.296589	0.0371333	0.178844	0.0348942	0.157054
		linoleoyl-arachidonoyl-glycerol (18:2/20:4) [1]	0.277624	6.33616e-05	0.0106502	0.000439322	0.02247	0.000434306	0.0371333	0.223256	0.246115	0.114312	0.014641	0.0473063	0.0148596	0.0171086	0.0207072	0.00190969	0.000295496	0.0692742	0.00602176	0.149614	0.00558158	0.0796368	0.0249324	0.36663
		linoleoyl-linolenoyl-glycerol (18:2/18:3) [1]	0.269569	0.034262	0.114447	0.0586124	0.258471	0.00575019	0.10362	0.2025	0.261121	0.457111	0.00961576	0.181902	0.039601	0.0175563	0.0412902	0.0636048	0.090601	0.007744	0.03059	0.253311	0.125458	0.153272	0.034299	0.214091
		linoleoyl-linoleoyl-glycerol (18:2/18:2) [2]	0.130321	0.0255041	0.151243	0.0913248	0.236099	0.0207648	0.118474	0.053824	0.114176	0.714363	0.0194603	0.0525785	0.0198528	0.0408848	0.0629508	0.0241181	0.041453	0.0278556	0.026896	0.141602	0.109164	0.164836	0.0222606	0.158643
		oleoyl-linoleoyl-glycerol (18:1/18:2) [1]	0.13359	0.00718087	0.150699	0.0934525	0.12752	0.00863227	0.117924	0.0882684	0.11049	0.714363	0.041209	0.0766736	0.014161	0.0219632	0.0308354	0.00155	0.00375156	0.00525625	0.045625	0.167363	0.069485	0.214276	0.0105678	0.219961
		palmitoleoyl-linoleoyl-glycerol (16:1/18:2) [1]	0.279735	0.106994	0.153037	0.0980942	0.158484	0.00506375	0.103684	0.208392	0.223824	0.714363	0.0277223	0.108109	0.0203633	0.0337457	0.073441	0.0322562	0.0457532	0.000947408	0.0161798	0.338375	0.0564062	0.177325	0.033709	0.185589
	Endocannabinoid	azeloyltaurine	0.374177	0.00836676	0.00399298	0.00261428	0.0454116	0.0046417	0.0949872	0.34363	0.520129	0.457111	0.255732	0.233966	0.00910307	0.00802637	0.00395767	0.0641102	0.12567	0.0566916	0.0111092	0.268324	0.100236	0.0518018	0.0171348	0.271545
		hexanoyltaurine	0.234062	0.00437979	2.85049e-07	0.0120122	0.0465265	0.0466992	0.000933914	0.230304	0.12475	0.010282	0.0673922	0.112896	0.0262116	3.40589e-05	0.00050176	0.008281	0.00572444	0.0359482	0.204033	0.104458	0.0176624	0.00377242	0.0011465	0.10543
		oleoyl ethanolamide	0.268428	0.152256	0.00872169	0.022922	0.079186	0.0148109	0.0730621	0.267496	0.357126	0.19316	0.0646685	0.0724148	0.0751308	0.0686964	0.0955428	0.142506	0.15952	0.00206388	0.0227105	0.311476	0.0500864	0.116281	0.0480925	0.248004
	Fatty Acid (Acyl Carnitine, Dicarboxylate)	pimeloylcarnitine/3-methyladipoylcarnitine (C7-DC)	0.407427	0.00934702	0.00559803	0.0105884	0.120132	0.000740928	0.073658	0.353311	0.354978	0.028561	0.0300676	0.0679124	0.000588063	0.00297461	0.0144962	0.0304502	0.0892814	0.0231648	0.0326886	0.260814	0.0188788	0.0667189	0.00221464	0.117924
		suberoylcarnitine (C8-DC)	0.476238	0.00439436	0.00177578	0.00754292	0.0712356	0.0139476	0.130827	0.5041	0.465806	0.018279	0.171976	0.093025	0.000290021	0.030555	0.0401602	0.00479833	0.00644488	0.0584672	0.00293764	0.338142	0.0081036	0.0517108	0.000410873	0.280688
	Fatty Acid (Acyl Carnitine, Hydroxy)	(R)-3-hydroxybutyrylcarnitine	0.131987	0.0584189	0.0258888	0.0636048	0.0724686	0.0297218	0.0143281	0.127735	0.0740384	0.292573	0.0449016	0.0873794	0.016538	0.00141	0.000236852	0.0249008	0.0536386	0.00702579	0.0763417	0.119094	0.05693	0.016926	0.00896241	0.0572645
	Fatty Acid, Acyl Choline	arachidonoylcholine	0.304152	0.00479556	0.0286286	0.0161036	0.0108994	0.00819206	0.019044	0.289014	0.332583	0.714363	0.0493728	0.0583222	0.000333428	0.0324	0.00247208	0.0415344	0.0315062	0.0740384	0.0678603	0.19062	0.0257924	0.0642116	0.00174724	0.15171
		dihomo-linolenoyl-choline	0.36385	0.0637058	0.00672892	0.00128164	0.0537776	0.00272797	0.0444366	0.286011	0.289982	0.604506	0.0434722	0.0817388	5.00417e-06	0.0122324	0.00273006	0.0488852	0.0914458	0.00474859	0.140475	0.296371	0.040804	0.178506	0.00450912	0.0845646
		linoleoylcholine	0.401829	0.0435557	6.59831e-05	0.00762129	0.0999192	0.00709975	0.0387696	0.371734	0.391626	0.604506	0.0537776	0.216597	0.000229826	0.000509405	0.00882472	0.12201	0.13831	0.0294466	0.12257	0.325242	0.0642623	0.0859076	0.000214622	0.208666
		oleoylcholine	0.310249	0.0117722	0.00814145	0.000354946	0.0589518	0.00813424	0.030276	0.286439	0.288799	0.604506	0.0376748	0.127164	0.00390625	0.006408	0.0059985	0.0994772	0.109362	0.0183332	0.14861	0.233966	0.038573	0.0788486	0.000709157	0.134469
	Fatty Acid/BCAA	2-methylmalonylcarnitine (C4-DC)	0.313152	0.022082	0.00288262	0.0223204	0.0411278	0.0385337	0.056169	0.379456	0.321602	0.19316	0.00496038	0.0704903	0.0144962	0.0441	0.0020286	0.0135257	0.0275892	0.036024	0.005616	0.173972	0.0112148	0.080089	0.0340772	0.233579
	Fatty Acid, Amino	2-aminoheptanoate	0.309915	0.0222308	0.0721997	0.11594	0.177915	0.0316128	0.0167444	0.249001	0.185761	0.13831	0.000499522	0.228197	0.0816816	0.00255429	0.00331546	0.0356454	0.0109621	0.00235225	0.00648508	0.314833	0.0417794	0.00466352	0.0309408	0.365783
		2-aminooctanoate	0.32707	0.0821969	0.107584	0.134396	0.286332	0.000279558	0.0557904	0.261019	0.312928	0.292573	0.0285948	0.225625	0.0319694	1.2122e-08	0.0452413	0.0982196	0.0703841	0.0232258	1.42803e-06	0.339073	0.052258	0.021054	0.0426836	0.0847392
	Fatty Acid, Branched	(16 or 17)-methylstearate (a19:0 or i19:0)	0.163782	0.0322562	0.0291726	0.0186596	0.00718087	2.13536e-05	0.0587093	0.182756	0.132496	0.13831	0.0127013	0.0407232	3.63127e-05	0.0241181	0.0259532	0.000634536	0.000339665	0.0965966	0.00076397	0.112158	0.00328444	0.123974	0.00872916	0.0503105
		(9 or 10)-methylundecanoate (a12:0 or i12:0)	0.372588	0.135056	0.119854	0.124609	0.279524	0.00750996	0.226862	0.262451	0.275415	0.13831	0.00817035	0.0799193	0.0557432	0.00501264	0.153821	0.134176	0.10608	0.0596825	0.00179437	0.299428	0.0192654	0.114989	0.000149818	0.240885
	Fatty Acid, Dicarboxylate	3-hydroxyadipate	0.16769	0.0422714	0.196515	0.171396	0.185244	0.003441	0.107847	0.199005	0.151321	0.00114312	0.00241671	0.12996	0.0406829	0.00971999	0.0935748	0.0478297	0.0365574	0.0310112	0.00955506	0.185416	0.00163216	0.107191	0.00467856	0.104523
		branched chain 14:0 dicarboxylic acid	0.119854	0.000422302	0.0412902	0.00977132	0.00497448	0.0237776	0.0138298	0.161765	0.103105	0.457111	0.0266016	0.125741	0.00429942	0.000634032	0.014448	0.00905162	0.019544	0.00339656	0.0159517	0.0580328	0.00986049	0.00025664	0.02253	0.070225
		octadecenedioate (C18:1-DC)	0.467446	0.0919302	0.0653314	0.201152	0.291492	0.0003059	0.0640596	0.473344	0.493928	0.00457111	0.0684346	0.207662	3.51938e-06	0.00279735	0.0781762	0.036062	0.0301717	0.000187964	0.0363665	0.508654	0.0741473	0.104071	0.00615754	0.21893
		pimelate	0.237461	0.000614048	7.62653e-05	0.0194882	0.0321485	2.51223e-06	0.0944333	0.20304	0.240688	0.25715	0.0345588	0.0418202	0.000750212	0.00990025	0.0336723	6.47542e-07	0.00988036	0.0283923	0.00352361	0.166138	0.00099225	0.0684869	0.0021865	0.16257
		sebacate	0.194922	0.00960008	1.7598e-05	0.0056265	0.0733868	0.0151044	0.00620629	0.119854	0.228197	0.604506	0.0562638	0.073984	0.0227105	0.00265946	0.00155394	0.0087722	0.000402404	0.000498629	0.068121	0.200704	0.0877344	0.0594872	1.6848e-06	0.134689
	Fatty Acid, Dihydroxy	3,4-dihydroxybutyrate	0.290737	0.14539	0.22572	0.142129	0.340356	0.0294466	0.293656	0.1936	0.215853	0.0925985	0.0485762	0.0989103	0.0334524	0.010983	0.120687	0.211876	0.187576	0.0102617	0.00829374	0.338142	0.00749956	0.00200346	0.0017264	0.0922944
	Fatty Acid, Monohydroxy	13-HODE + 9-HODE	0.342576	0.0023961	0.0042968	0.0970946	0.143489	0.0362522	0.0356077	0.390125	0.349872	0.25715	0.00625206	0.0539168	0.00118267	0.00155394	0.0688538	0.00730854	0.0018037	0.00128307	0.00072846	0.288799	0.00232324	0.12208	0.000232868	0.163378
		2-hydroxydecanoate	0.21697	0.00133517	0.0585156	0.106929	0.0765076	0.00484694	0.0477422	0.195452	0.236002	0.0731162	0.0144962	0.10208	0.00105235	5.33484e-05	0.0539633	0.00383904	0.000594384	0.0015968	0.0406023	0.167936	0.034745	0.0499076	0.014884	0.102913
	Fatty Acid, Short Chain	butyrate/isobutyrate (4:0)	0.167445	0.0260177	0.0586124	0.0146168	0.168921	0.00629166	0.117443	0.0661004	0.133663	0.604506	0.00635528	0.00258776	0.0548965	0.00264402	0.033489	0.0203918	0.0395214	0.00345156	0.00149537	0.0905408	0.0307301	0.0390458	0.0020205	0.111089
		valerate	0.0328697	0.00878906	0.0102617	0.000738209	0.0593897	0.00259692	0.072954	0.00142808	0.069169	0.00457111	0.00813063	0.00229154	0.0286625	0.00572746	0.00847688	0.0130645	0.0612562	0.0176093	0.00381183	0.0150798	0.0402003	0.0308002	0.00285797	0.027556
	Glycerolipid	glycerol-3-phosphate	0.055696	0.000107744	0.00514519	0.0111514	2.37169e-05	0.00312481	0.0181172	0.0405217	0.0472193	0.0925985	0.0373262	0.0475676	0.045796	0.0625	0.0154008	0.0174768	0.00168592	0.00464988	0.055272	0.00233772	0.0561216	0.120687	0.0808834	0.128737
	Lactosylceramides	lactosyl-N-palmitoyl-sphingosine (d18:1/16:0)	0.166464	0.0202778	0.0190164	0.00817035	0.00491121	6.64877e-07	0.041943	0.245818	0.126665	0.0925985	0.00342927	0.0525785	0.0157503	0.00264813	0.021609	0.110158	0.0411684	0.045369	0.00724201	0.171065	0.0205349	0.00340822	4.07044e-05	0.25311
	Fatty Acid, Long Chain Polyunsaturated (n3 and n6)	docosapentaenoate (n6 DPA; 22:5n6)	0.182329	0.00524176	0.00944201	1.73639e-05	0.00405514	0.00746323	0.0238702	0.269569	0.221935	0.13831	0.00136678	0.0254403	0.0268304	0.0213744	0.0063968	0.00132933	0.00048312	0.011067	0.0244923	0.0961	0.0090269	0.0546624	0.00103684	0.0677561
	Fatty Acid, Long Chain Saturated	arachidate (20:0)	0.35153	0.0816245	0.00106341	0.0060016	0.0280228	5.86143e-05	0.040804	0.370394	0.421331	0.714363	0.036176	0.102272	0.000576	0.00280158	0.00694222	0.0620508	0.0460532	0.000860249	1.74808e-05	0.282705	0.0164866	0.151165	0.0257282	0.180795
	Lysophospholipid	1-arachidonoyl-GPI (20:4)	0.318096	0.0941262	0.00100933	0.0218448	0.0191823	0.0273903	0.018769	0.232035	0.305367	0.25715	0.0268304	0.0979064	0.00908972	0.0292752	0.0335989	0.0376748	0.0671328	0.070278	0.045796	0.266462	0.0578402	0.0673403	0.0407636	0.156499
		1-lignoceroyl-GPC (24:0)	0.33582	0.126167	0.014424	0.016641	0.0508052	0.0382594	0.020996	0.217902	0.329706	0.00114312	0.12292	0.11868	0.0310112	0.00072954	0.000235623	0.116486	0.167199	0.226481	4.10625e-05	0.316744	0.191319	0.000947408	0.0358345	0.248502
	Monoacylglycerol	1-arachidonylglycerol (20:4)	0.243937	0.0548028	0.035344	0.000523494	0.0402003	0.0138298	0.0690638	0.13535	0.270712	0.25715	0.0434306	0.021904	0.00287189	0.0248063	0.00163539	0.021609	0.00402336	0.0416976	0.017161	0.214091	0.00224013	0.0934525	0.0314708	0.143035
		2-arachidonoylglycerol (20:4)	0.328902	0.110357	0.0490623	6.67706e-06	0.0879716	0.0191269	0.130538	0.169744	0.311811	0.010282	0.08329	0.0593897	0.000873202	0.000842741	0.0147137	0.0645668	0.0223204	0.0119902	0.028968	0.238242	0.0439741	0.114785	0.00260304	0.21289
	Phosphatidylcholine	1-myristoyl-2-palmitoyl-GPC (14:0/16:0)	0.143111	0.129528	0.0917484	0.00799057	0.0645668	0.0102212	0.153821	0.130899	0.0849722	0.0731162	0.00885857	0.0980942	0.00043514	0.0667706	0.00663247	0.0648212	0.100362	0.0008329	0.000815674	0.103555	0.00036864	0.000663062	0.0104448	0.061009
		1-palmitoleoyl-2-linolenoyl-GPC (16:1/18:3)	0.171893	0.175393	0.0340403	0.0565488	0.133736	0.00015977	0.0112148	0.162732	0.165405	0.018279	0.0427249	0.153272	0.013225	0.0153017	0.0326164	0.087853	0.138384	0.039204	7.08459e-05	0.184556	0.0984077	0.0112784	0.012905	0.0579365
		stearoylcholine	0.318999	0.0209381	0.00500415	2.12868e-06	0.054569	0.011236	0.0290362	0.267186	0.325584	0.714363	0.0472628	0.100743	0.00204756	0.0226202	0.0049056	0.103748	0.0832322	0.0414937	0.124045	0.231939	0.0301717	0.092416	0.0003992	0.150079
	Phosphatidylethanolamine	1-palmitoyl-2-arachidonoyl-GPE (16:0/20:4)	0.25553	0.000788486	0.001681	0.00287189	0.0218744	0.0214037	0.0736037	0.260406	0.254218	0.0925985	0.10976	0.163944	0.000777852	0.00119025	0.00252104	0.00604506	0.00101825	0.00336168	0.0127916	0.118818	0.0208802	0.116691	0.00774928	0.22858
	Phosphatidylinositol	1-oleoyl-2-arachidonoyl-GPI (18:1/20:4)	0.284409	0.0592922	0.021904	0.0215209	0.0798062	5.31878e-05	0.017849	0.245718	0.106602	0.114312	0.00815048	0.180965	7.50129e-05	0.000612068	0.0387696	0.048356	0.0856148	0.00963539	0.051257	0.169662	0.027159	0.0438484	0.00013549	0.139951
		1-palmitoyl-2-arachidonoyl-GPI (16:0/20:4)	0.451315	0.144552	0.00417833	0.0128369	0.0430978	0.000824838	0.00973182	0.337561	0.371856	0.13831	0.014066	0.1404	0.0204204	0.00632025	0.00110423	0.070278	0.077618	0.218182	0.00428894	0.34129	0.0834054	0.0135956	0.00779336	0.346685
		1-palmitoyl-2-linoleoyl-GPI (16:0/18:2)	0.179946	0.11256	0.00042107	0.00757074	0.012769	0.0013727	0.00160801	0.179606	0.136604	0.13831	0.00712167	0.109362	0.016848	0.0491509	0.00349636	0.117718	0.172142	0.0859662	0.00453468	0.112627	0.0425184	0.0137358	2.76557e-06	0.0544756
	Phospholipid	choline	0.104717	0.000509856	0.00753945	0.0207072	0.0526244	0.00311922	0.078344	0.114244	0.150622	0.604506	0.052808	0.0281904	0.119025	0.00522874	0.027689	0.00669779	0.0012695	0.032472	0.00556814	0.125599	0.0126563	0.0450288	0.0609596	0.0564538
		trimethylamine N-oxide	0.345744	0.121243	0.136161	0.065536	0.275835	0.0257924	0.0375197	0.286332	0.306362	0.25715	0.0209381	0.125954	0.00984064	0.104782	0.100616	0.126594	0.110822	0.000183332	0.000119246	0.373443	0.0390063	0.0167962	0.0138533	0.223162
	Plasmalogen	1-(1-enyl-palmitoyl)-2-arachidonoyl-GPE (P-16:0/20:4)	0.252707	0.0816245	0.0576	0.0070644	0.0361	0.00332583	0.0186869	0.205572	0.271754	0.714363	0.0826562	0.07568	0.00253814	0.000521209	3.68085e-05	0.0922944	0.104071	0.0641102	0.0012924	0.352836	0.0748023	0.000573124	0.00549229	0.221088
		1-(1-enyl-palmitoyl)-2-oleoyl-GPE (P-16:0/18:1)	0.335936	0.0903002	0.001709	0.0223204	0.129888	0.0118374	0.00837957	0.253512	0.248702	0.457111	0.0256	0.225815	0.0258245	0.000241181	0.018225	0.0732785	0.0867892	0.00108636	0.0267977	0.384896	0.183784	0.0230432	0.012144	0.385641
	Sphingolipid, Synthesis	sphingadienine	0.0940036	0.00775632	0.0433472	0.103041	0.0326525	0.0398402	1.28809e-05	0.125174	0.0738752	0.010282	0.0247748	0.0035462	0.000980942	0.00497166	0.138682	6.77823e-05	0.00679306	0.0148109	0.0338928	0.0406023	0.00255834	0.155946	0.00200256	0.0636048
	Sterol	cholesterol sulfate	0.22043	0.0444366	0.0889829	0.0255041	4.33491e-05	0.000115348	0.00991817	0.22515	0.296916	0.00114312	0.0520752	0.0357588	0.00754987	0.00108175	0.00623468	0.000562164	8.93592e-05	0.154606	0.016538	0.253412	0.00989627	0.00700234	0.000572166	0.225435
Nucleotide	Purine, Adenine	N6-succinyladenosine	0.382913	0.084042	0.0629508	0.0396806	0.148148	0.00470322	0.058564	0.331891	0.361321	0.00114312	0.02605	0.0746929	0.0122103	0.00427847	0.0611573	0.0827713	0.0601721	0.0111725	0.0393229	0.278256	0.0418612	0.0511212	0.0157754	0.22572
	Pyrimidine, Uracil	4-ureidobutyrate	0.602486	0.193776	0.0114276	0.021316	0.194834	0.00320582	0.11937	0.520851	0.642402	0.25715	0.0458816	0.234934	0.0313998	0.000422302	0.0106709	0.042107	0.0543356	0.00230304	0.00201691	0.457652	0.154213	0.110822	0.0109621	0.321943
	Pyrimidine, Orotate	orotidine	0.54834	0.066564	0.030695	0.0493728	0.193776	0.00221088	0.0794112	0.520274	0.357484	0.0731162	0.0252174	0.148996	0.0308354	0.00106733	0.0555545	0.0762312	0.0421892	0.0443102	0.0200506	0.409856	0.0426422	0.0823116	0.00491401	0.242162
Unknown	Partially-Characterized Metabolite	pentose acid	0.0997296	9.75749e-05	0.0254722	0.00869743	0.00497448	0.00877594	0.047524	0.0401602	0.12027	0.010282	0.000680166	0.00675027	0.00418609	0.00053824	0.0131332	6.13058e-08	0.0117072	0.0222308	0.000964724	0.0684346	0.0112148	0.0205349	0.025632	0.268428
	Unknown	bilirubin degradation product, C17H18N2O4 (2)	0.380196	0.0080982	0.00624416	0.0138533	0.0661004	0.00716732	0.10157	0.323761	0.456435	0.0731162	0.046225	0.0935136	0.00205753	0.012905	0.0251857	0.00134762	0.000455396	0.00017849	0.0037921	0.258674	0.0120341	0.158245	0.0257282	0.247407
		bilirubin degradation product, C17H18N2O4 (3)	0.338608	0.00449973	0.0119028	0.0235009	0.0626501	0.00544496	0.131116	0.283663	0.413063	0.0731162	0.0330876	0.0652292	0.000119465	0.00905733	0.038573	4.38774e-05	0.000906612	2.66876e-05	0.000530381	0.241179	0.00572141	0.133225	0.00099351	0.254318
		branched-chain, straight-chain, or cyclopropyl 10:1 fatty acid (1)	0.546269	0.141903	0.074857	0.0623002	0.228962	0.0022534	0.0739296	0.413964	0.458871	0.00457111	0.072146	0.220055	0.0308354	3.57963e-05	0.0312582	0.0745836	0.110822	0.0234702	0.0570732	0.5329	0.11465	0.107322	0.0201924	0.308247
		X-11850	0.107584	2.01332e-05	0.171976	0.143717	0.105755	0.0121	0.0169	0.139502	0.0889829	0.010282	0.0122988	0.0646685	0.020736	0.0284597	0.0431393	0.00212705	0.00102656	0.0213452	0.0504452	0.107518	0.127021	0.0262764	0.00152256	0.205028
		X-12007	0.219867	2.01332e-05	0.000285272	0.0231344	0.0802589	0.00800488	0.114515	0.20196	0.251201	0.292573	0.016538	0.0705965	0.0107952	7.43906e-05	0.0103836	3.03491e-05	0.000199092	0.0218448	0.00566557	0.171727	0.0799758	0.0562638	0.0116856	0.226195
		X-12117	0.321829	0.132642	0.00602331	0.00747014	0.142808	0.000602702	0.0493284	0.251904	0.278995	0.604506	0.0531764	0.136309	0.030276	0.0550841	1.06146e-05	0.0238394	0.00525625	2.12613e-05	0.00872356	0.271024	0.0521209	0.0422302	2.18153e-06	0.032041
		X-12127	0.370394	0.0853224	0.0514836	0.00886987	0.223824	0.00944201	0.12257	0.23242	0.299975	0.457111	0.0654336	0.055885	0.0330876	0.00593516	0.0915062	0.216318	0.109032	0.107781	0.0299982	0.299209	0.023716	0.038573	0.000273241	0.238437
		X-12730	0.220242	0.0595848	0.0854978	0.116827	0.267289	0.00929296	0.114312	0.177494	0.183441	0.00114312	0.000305201	0.11049	0.0145202	0.0051653	0.00755161	0.0113422	0.0283586	0.15745	0.000112148	0.257252	0.0788486	0.0704372	0.0224101	0.137048
		X-16124	0.0294809	0.00935476	0.0537776	0.0742018	0.0293437	0.00283769	0.00144628	0.0498629	0.0700132	0.114312	0.000954192	0.0209092	0.00064516	0.00194305	0.00048356	0.00227243	0.0117506	0.0559322	0.104135	0.0347077	0.00529984	0.00619369	0.000533148	0.0446477
		X-17351	0.356887	0.12243	0.00025536	0.00663084	0.035344	0.0188238	0.0123877	0.313152	0.342693	0.010282	0.00155709	0.104846	0.0254722	0.0117072	0.0187964	0.0385337	0.0582257	0.0257603	0.0231344	0.257759	9.44948e-06	0.0281904	0.00019656	0.226386
		X-21258	0.200614	0.0219632	0.0481803	0.0768953	0.0997928	0.0052664	0.02247	0.1802	0.177662	0.00457111	0.0687488	0.131624	0.0081	0.000175562	0.0103023	0.0407636	0.00248303	0.0112572	0.00377856	0.158165	0.0320052	0.0369793	0.0248378	0.148919
		X-21283	0.409216	0.026569	5.81711e-05	0.00818482	0.0643637	0.00193512	0.000965345	0.505237	0.33051	0.13831	0.0346704	0.148687	0.0137358	0.0152029	0.0332333	0.0404412	0.00364212	0.0077669	0.0139476	0.255429	0.00410112	0.0181441	0.0230129	0.172391
		X-23672	0.244926	0.083521	0.000344845	0.00741321	0.144704	0.0686964	0.0678082	0.183869	0.226005	0.0731162	0.0431393	0.00767026	0.0202493	4.53264e-06	0.0534072	0.076729	0.123131	0.00415122	0.0517563	0.187402	0.086436	0.0333428	0.00373932	0.0765076
		X-24935	0.375156	0.087143	0.018171	0.000160529	0.0772284	0.000645668	0.0157754	0.308691	0.294415	0.604506	0.0612068	0.133371	0.0358345	0.00180965	0.000187142	0.0803722	0.0909022	0.000808834	0.002116	0.270504	0.0291385	0.00031329	0.000190164	0.203221
		X-24937	0.414478	0.121871	0.0162818	0.000185777	0.0913853	0.000743653	0.0446477	0.349281	0.329476	0.19316	0.0639078	0.110623	0.0199657	0.0125888	0.0112148	0.156578	0.163135	0.00123763	0.0101606	0.341406	0.0261146	0.00248303	0.000486202	0.178506
		X-25387	0.232324	0.0375197	0.114244	0.13061	0.270088	0.0448592	0.0913853	0.192019	0.181306	0.010282	0.00066874	0.0556488	0.00206752	0.00953943	0.0773952	0.00296045	0.000573602	0.0170564	0.0801456	0.2751	0.0944333	0.0425184	0.0423948	0.322283
Xenobiotic	Benzoate	p-cresol sulfate	0.0744744	0.0199657	0.158723	0.0481364	0.0815102	0.0261792	2.22124e-07	0.0791297	0.0644144	0.25715	0.000828864	0.044521	0.00172225	0.0628505	0.0348196	0.00614186	0.00432701	0.00662922	0.00333853	0.0901801	0.0184688	0.001802	0.0348196	0.0338928
	Chemical	methylnaphthyl sulfate (2)	0.101124	0.000294122	0.0255041	0.0238394	0.015129	0.000634536	0.0504901	0.123201	0.097969	0.714363	0.000390063	0.130755	0.00064923	1.5575e-06	0.039204	0.0293094	0.00714363	0.000180902	0.0137358	0.0236237	0.00121104	2.25815e-05	0.0428904	0.0477422
	Food Component/Plant	4-allylphenol sulfate	0.141301	0.0369408	0.025921	0.00163378	0.00306694	0.0202778	0.00243838	0.187662	0.0939422	0.010282	0.0561216	0.0223204	0.0137828	0.029241	0.00264916	0.0019972	0.021904	0.0458816	0.0150308	0.205662	9.3838e-05	0.003844	0.0067027	0.129816
		caffeic acid sulfate	0.0173186	7.66675e-05	0.0198246	0.00605284	0.000912644	0.00588903	0.0186323	0.00197491	0.0226804	0.00114312	0.00133444	0.0191823	0.000520296	0.0449016	0.000175033	0.00210956	0.000611078	0.00104458	0.014448	0.0056355	0.00418997	0.091809	0.0278222	0.0980942
		equol sulfate	0.145542	0.00121661	0.00746669	0.0590004	0.0469589	0.00628373	0.052441	0.142355	0.0750212	0.010282	0.011449	0.174557	3.80812e-05	0.030137	0.0277223	0.000890426	0.00138161	0.076397	7.37122e-06	0.0862597	0.00418997	0.056169	2.26957e-05	0.00525045
		methyl indole-3-acetate	0.0909022	0.0375197	0.0038975	0.0160022	0.0244923	0.00026896	0.000581292	0.0752954	0.091809	0.714363	0.00430467	0.0027332	0.00179183	0.0068079	0.087025	0.0211994	0.0183061	3.88628e-05	0.00070225	0.0946178	0.052854	0.0170042	0.0171086	0.220336

## Sheet: p-values
Chemical Class	Metabolic Pathway	Metabolite	CKD Stage	Age (years)	Weight	BCS	MCS	BP	HCT	Creatinine	BUN	SDMA	Phosphorus	Total Calcium	Potassium	Sodium	Albumin	Globulin	TP	Cholesterol	Bicarbonate	USG	Proteinuria	TT4	Fasted	Renal Diet
Amino Acid	Alanine, Aspartate	N-carbamoylalanine	1.7e-05	0.030815	0.000495	0.004921	0.000337	0.52846	0.075754	1.6e-05	0.000147	0.4	0.865328	0.002329	0.074901	0.05469	0.116741	0.052189	0.010859	0.352726	0.555077	4e-06	0.328442	0.051023	0.9634	0.0004
	Glycine, Serine, Threonine	threonine	<0.000001	0.026795	0.007166	0.006279	7.9e-05	0.584856	0.012302	<0.000001	<0.000001	0.8	0.519972	0.000145	0.615226	0.820905	0.022003	0.25855	0.274959	0.140495	0.169699	<0.000001	0.073763	0.01098	0.275598	<0.000001
	Guanidino, Acetamido	1-methylguanidine	<0.000001	0.003694	0.289791	0.636829	0.010155	0.167849	0.010404	<0.000001	<0.000001	0.6	0.025058	0.000383	0.4521	0.105224	0.618029	0.017168	0.0061	0.311732	0.200804	6e-06	0.199654	0.018568	0.028983	0.000246
		guanidinosuccinate	<0.000001	8.6e-05	0.291951	0.692352	0.000377	0.310301	0.001631	3e-06	<0.000001	0.266667	0.001303	0.005358	0.421316	0.505397	0.204058	0.006714	0.000183	0.2525	0.845741	<0.000001	0.009627	0.079294	0.211073	0.000671
	Histidine	histidine	<0.000001	0.054913	0.973146	0.459996	0.013153	0.763572	0.269526	<0.000001	<0.000001	0.333333	0.095462	3e-06	0.935396	0.60357	0.441821	0.184574	0.111392	0.263717	0.203332	<0.000001	0.002493	0.011945	0.209783	<0.000001
	Leucine, Isoleucine, Valine	isoleucine	1.6e-05	0.591534	0.778576	0.204902	0.067361	0.460655	0.246346	1.1e-05	0.000268	>0.999999	0.809001	0.003151	0.984146	0.368841	0.286825	0.639726	0.784584	0.00492	0.398877	0.000196	0.100911	0.016886	0.573167	3e-06
		leucine	1e-06	0.461424	0.46682	0.168154	0.043251	0.623969	0.139072	2e-06	8.4e-05	>0.999999	0.93045	0.001827	0.802961	0.38998	0.208848	0.66364	0.799674	0.029131	0.278719	4.8e-05	0.13153	0.013989	0.781308	4e-06
		valine	4e-06	0.338219	0.89851	0.524277	0.01389	0.894079	0.130032	1.5e-05	5.7e-05	0.466667	0.66113	0.009595	0.90861	0.188326	0.405776	0.763052	0.891318	0.029805	0.487801	0.000298	0.018691	0.020802	0.412791	3.6e-05
	Lysine	lysine	1.3e-05	0.20134	0.849121	0.942303	0.445781	0.668508	0.163228	2.5e-05	3.6e-05	0.666667	0.105496	0.137187	0.845935	0.245149	0.571546	0.971664	0.86	0.688364	0.74843	8.5e-05	0.407352	0.034577	0.16475	0.035935
	Lysine Metabolism	N,N-dimethyl-5-aminovalerate	9.4e-05	0.071731	0.829857	0.279448	0.105209	0.836502	0.122755	0.00029	0.001374	0.8	0.672788	0.064852	0.151959	0.723593	0.20639	0.100061	0.026994	0.674669	0.26215	0.004856	0.532134	0.719411	0.140768	0.087089
	Methionine, Cysteine, S-Adenosyl-Methionine, Taurine	methionine	0.000175	0.292624	0.225525	0.032776	0.120379	0.400718	0.704257	1.6e-05	0.000273	0.8	0.625707	0.000111	0.582222	0.191922	0.045946	0.33183	0.38015	0.260071	0.98188	0.000457	0.280989	0.149971	0.422548	0.000257
		S-methylcysteine	<0.000001	0.055615	0.395319	0.234866	0.049532	0.741265	0.09665	4e-06	<0.000001	0.6	0.018664	0.000127	0.483751	0.260322	0.121286	0.305827	0.019021	0.586055	0.184097	1.2e-05	2.9e-05	0.007208	0.127488	3.3e-05
		taurine	0.320425	0.008242	0.536383	0.468644	0.577251	0.956977	0.929665	0.205268	0.659419	0.933333	0.32894	0.062881	0.002134	0.762865	0.104331	0.803564	0.464142	0.426424	0.241704	0.220408	0.831724	0.236462	0.519184	0.661451
		tyrosine	<0.000001	0.050979	0.022447	0.019871	0.000252	0.225983	0.007547	<0.000001	2e-06	0.4	0.526663	0.000266	0.708876	0.566491	0.098674	0.101571	0.034487	0.018237	0.820567	<0.000001	0.705453	0.011156	0.93266	0.00033
	Phenylalanine	phenylacetate	0.190599	0.637385	0.471561	0.67869	0.432712	0.918581	0.629592	0.442664	0.39618	0.4	0.229445	0.100649	0.831215	0.057539	0.313422	0.470309	0.651365	0.022983	0.097743	0.603987	0.165924	0.463774	0.18656	0.17066
		phenylalanine	<0.000001	0.05013	0.083295	0.032516	0.000966	0.50404	0.125146	<0.000001	<0.000001	0.8	0.752424	1e-06	0.475079	0.819664	0.297335	0.277279	0.199725	0.011659	0.271652	<0.000001	0.080518	0.006467	0.167865	1e-06
	Tryptophan	indoleacetate	0.11346	0.215796	0.217492	0.770051	0.763952	0.950191	0.556129	0.06865	0.006688	0.133333	0.875237	0.649339	0.853726	0.311497	0.256275	0.893133	0.880858	0.396362	0.028726	0.217331	0.239852	0.167542	0.689666	0.178282
		indoleacetylglutamine	8.4e-05	0.285715	0.943708	0.379098	0.298623	0.574226	0.851198	4e-06	4e-05	0.4	0.39813	0.200467	0.970591	0.817595	0.072268	0.624271	0.456767	0.269913	0.816578	0.0018	0.77867	0.043805	0.899407	9e-06
		indoxyl-3-sulfate	0.033237	0.165711	0.001829	0.049746	0.006216	0.181346	0.949312	0.062684	0.007934	0.333333	0.921079	0.164262	0.918566	0.326163	0.226064	0.090788	0.049533	0.637229	0.506747	0.030776	0.228019	0.22877	0.999391	0.105983
		tryptophan	<0.000001	0.03747	0.027499	0.016754	0.000352	0.797021	0.105388	<0.000001	<0.000001	0.133333	0.32305	1.4e-05	0.48096	0.755364	0.044624	0.073906	0.058914	0.057679	0.065133	<0.000001	0.05269	0.001732	0.725576	<0.000001
		tryptophan betaine	9.5e-05	4.3e-05	0.888985	0.884662	0.000998	0.819527	0.73061	0.009644	5.8e-05	0.2	0.503347	0.01521	0.453687	0.647028	0.897297	0.839799	0.504087	0.309984	0.698644	0.000105	0.000111	0.130116	0.40043	0.00062
	Tyrosine	phenol sulfate	0.624809	0.318623	0.429184	0.218211	0.728822	0.212064	0.684811	0.506872	0.287219	0.4	0.608667	0.691804	0.896804	0.429001	0.62665	0.382627	0.064755	0.291168	0.95939	0.911159	0.012632	0.368032	0.464541	0.509025
	Urea cycle, Arginine, Proline	arginine	<0.000001	0.030641	0.142508	0.066305	0.00275	0.386565	0.056539	<0.000001	<0.000001	0.8	0.114505	0.000176	0.478669	0.763068	0.193591	0.459735	0.487217	0.078729	0.376267	<0.000001	0.027957	0.013989	0.154031	<0.000001
		dimethylguanidino valeric acid (DMGV)	<0.000001	0.005439	0.853844	0.229733	0.006943	0.341999	0.102086	<0.000001	2e-06	0.666667	0.187093	0.004593	0.745646	0.447543	0.229026	0.066034	0.259235	0.592715	0.953553	1.7e-05	0.12676	0.003925	0.458381	0.006017
Carbohydrate	Glycolysis, Gluconeogenesis, Pyruvate	1,5-anhydroglucitol (1,5-AG)	0.004333	0.060285	0.017941	0.000358	<0.000001	0.500801	0.026007	0.007805	0.014285	0.666667	0.22676	0.113664	0.656379	0.264125	0.004182	0.070484	0.148498	0.135057	0.205883	0.000969	0.007578	0.117972	0.099816	0.00057
Cofactor and Vitamin	Ascorbate, Aldarate	gulonate	<0.000001	0.000661	0.019094	0.030054	9.8e-05	0.819281	0.003305	<0.000001	<0.000001	0.266667	0.124156	0.000131	0.071824	0.248357	0.174381	0.02745	0.017227	0.138913	0.977497	<0.000001	0.061203	0.117895	0.53406	<0.000001
		retinal	4e-06	0.203334	0.183262	0.116444	0.012231	0.571852	0.213198	<0.000001	4e-06	0.533333	0.831434	0.018431	0.107289	0.821526	0.112191	0.956693	0.769111	0.816319	0.562261	0.000295	0.263741	0.344068	0.417218	0.001709
	Pantothenate, Co-enzyme A	pantoate	2e-05	0.305257	0.438592	0.387347	0.017824	0.677051	0.038578	6.9e-05	8e-06	0.933333	0.347693	0.01836	0.094005	0.580317	0.131542	0.839799	0.988955	0.311003	0.973407	0.001523	0.033586	0.164169	0.220425	6e-06
Lipid	Bile Acid, Secondary	deoxycholate	0.019085	0.852104	0.524837	0.039809	0.211972	0.398576	0.385901	0.010691	0.01597	0.066667	0.026922	0.030929	0.889979	0.628546	0.559938	0.707272	0.578149	0.394336	0.156467	0.064543	0.148553	0.582804	0.792637	0.111891
		taurodeoxycholic acid 3-sulfate	0.020334	0.695662	0.709351	0.257464	0.207486	0.199548	0.64729	0.006598	0.013838	0.133333	0.086587	0.039501	0.974761	0.636521	0.464845	0.373893	0.851021	0.124199	0.585841	0.123548	0.256215	0.844046	0.319442	0.270752
	Ceramides	ceramide (d18:1/17:0, d17:1/18:0)	0.00438	0.930011	0.46851	0.235107	0.827652	0.96628	0.167675	0.00388	0.002196	0.333333	0.026517	0.91867	0.375744	0.267148	0.855314	0.996417	0.94937	0.000562	0.730974	0.003564	0.985798	0.684742	0.773419	0.009503
		ceramide (d18:2/24:1, d18:1/24:2)	0.010845	0.890723	0.690053	0.326284	0.861194	0.706438	0.171785	0.028531	0.000661	0.2	0.074996	0.904135	0.536967	0.91612	0.839892	0.465258	0.63988	8.1e-05	0.274924	0.00663	0.899913	0.462805	0.023615	0.003274
	Diacylglycerol	diacylglycerol (16:1/18:2 [2], 16:0/18:3 [1])	8e-05	0.034937	0.007285	0.019768	0.003847	0.49536	0.024623	0.000719	0.000893	0.466667	0.593105	0.026478	0.128635	0.109379	0.070551	0.120877	0.071845	0.487975	0.402408	2.5e-05	0.194404	0.001991	0.17206	0.004382
		linoleoyl-arachidonoyl-glycerol (18:2/20:4) [1]	3.6e-05	0.954005	0.457916	0.880412	0.288833	0.884603	0.158629	0.00027	0.000117	0.533333	0.37904	0.11066	0.375459	0.34112	0.304064	0.773048	0.903704	0.059413	0.600097	0.004217	0.617712	0.044798	0.249551	3e-06
		linoleoyl-linolenoyl-glycerol (18:2/18:3) [1]	4.9e-05	0.176058	0.012358	0.077798	0.000119	0.596891	0.01655	0.000567	6.7e-05	0.2	0.476312	0.001166	0.145295	0.334736	0.144399	0.09087	0.030117	0.535024	0.234398	0.000122	0.014586	0.004495	0.175885	0.000717
		linoleoyl-linoleoyl-glycerol (18:2/18:2) [2]	0.006773	0.244025	0.003661	0.026348	0.00026	0.313061	0.010071	0.088325	0.011629	0.066667	0.309695	0.092194	0.304686	0.13882	0.069986	0.30289	0.147627	0.236834	0.265346	0.00549	0.023317	0.003116	0.277104	0.004175
		oleoyl-linoleoyl-glycerol (18:1/18:2) [1]	0.006064	0.53848	0.003726	0.024572	0.009351	0.516691	0.010266	0.027607	0.013149	0.066667	0.137251	0.040716	0.386959	0.280069	0.208419	0.795039	0.66622	0.60951	0.144843	0.002355	0.073369	0.000625	0.455005	0.000592
		palmitoleoyl-linoleoyl-glycerol (16:1/18:2) [1]	3.3e-05	0.014801	0.003445	0.021103	0.003472	0.619718	0.016511	0.000461	0.000265	0.066667	0.224505	0.014257	0.298597	0.179418	0.049639	0.232405	0.127768	0.828482	0.389004	5e-06	0.107994	0.002088	0.179621	0.001789
	Endocannabinoid	azeloyltaurine	<0.000001	0.506586	0.649873	0.713475	0.129264	0.634762	0.022072	3e-06	<0.000001	0.2	8.2e-05	0.000183	0.488366	0.515369	0.654482	0.089566	0.009924	0.0892	0.476065	7.1e-05	0.030151	0.108213	0.340794	0.000105
		hexanoyltaurine	0.000183	0.6312	0.996943	0.429981	0.124681	0.127703	0.824706	0.000209	0.008162	0.866667	0.055623	0.012145	0.237697	0.96627	0.873526	0.547549	0.593953	0.178179	0.00127	0.018248	0.373003	0.668561	0.806118	0.021392
		oleoyl ethanolamide	5.1e-05	0.00323	0.50177	0.274473	0.043251	0.395021	0.045943	5.3e-05	1e-06	0.4	0.061011	0.046981	0.042829	0.053223	0.02431	0.009691	0.003351	0.749117	0.306597	1.4e-05	0.130402	0.014343	0.107703	0.000233
	Fatty Acid (Acyl Carnitine, Dicarboxylate)	pimeloylcarnitine/3-methyladipoylcarnitine (C7-DC)	<0.000001	0.482574	0.590776	0.458898	0.011827	0.849592	0.045012	2e-06	2e-06	0.733333	0.205485	0.054636	0.860503	0.692474	0.390427	0.246091	0.031417	0.281499	0.218833	9.3e-05	0.357217	0.067249	0.732996	0.014629
		suberoylcarnitine (C8-DC)	<0.000001	0.630639	0.762234	0.532343	0.055802	0.409172	0.006655	<0.000001	<0.000001	0.8	0.001644	0.023583	0.901772	0.201747	0.150234	0.647364	0.571553	0.084118	0.714473	5e-06	0.547323	0.108574	0.883222	7.6e-05
	Fatty Acid (Acyl Carnitine, Hydroxy)	(R)-3-hydroxybutyrylcarnitine	0.006398	0.075443	0.245139	0.065796	0.053603	0.226355	0.383867	0.007385	0.044466	0.266667	0.120419	0.028468	0.349254	0.785495	0.91289	0.294957	0.098513	0.554688	0.057299	0.01139	0.10632	0.362958	0.491774	0.094236
	Fatty Acid, Acyl Choline	arachidonoylcholine	1.3e-05	0.615386	0.221167	0.36037	0.461593	0.52763	0.315089	2.3e-05	4e-06	0.066667	0.102944	0.075728	0.894735	0.18851	0.72367	0.174205	0.208067	0.051032	0.073736	0.001081	0.280989	0.072731	0.761858	0.00518
		dihomo-linolenoyl-choline	1e-06	0.062969	0.555407	0.797195	0.098098	0.71586	0.122295	2.6e-05	2.2e-05	0.133333	0.126562	0.03434	0.987066	0.421676	0.710239	0.139853	0.029364	0.627362	0.00867	2.5e-05	0.173245	0.00201	0.626167	0.040501
		linoleoylcholine	<0.000001	0.126308	0.953514	0.530173	0.022424	0.556639	0.149719	<0.000001	<0.000001	0.133333	0.088462	0.000343	0.912549	0.870061	0.503436	0.017358	0.006626	0.223714	0.014728	8e-06	0.085506	0.036832	0.915469	0.000855
		oleoylcholine	1e-05	0.4302	0.516437	0.892462	0.082796	0.529083	0.203961	2.6e-05	2.3e-05	0.133333	0.155552	0.007528	0.650326	0.561257	0.581469	0.032756	0.016652	0.338401	0.006819	0.000243	0.185784	0.045917	0.846974	0.00881
	Fatty Acid/BCAA	2-methylmalonylcarnitine (C4-DC)	9e-06	0.279032	0.69978	0.280938	0.149333	0.167349	0.081492	<0.000001	6e-06	0.4	0.609403	0.050105	0.381183	0.123871	0.7488	0.441421	0.239185	0.177781	0.612693	0.001889	0.478589	0.044193	0.03408	0.2336
	Fatty Acid, Amino	2-aminoheptanoate	1e-05	0.27726	0.049457	0.011754	0.001841	0.211945	0.346316	0.000105	0.001021	0.466667	0.871312	0.000226	0.034415	0.714029	0.68215	0.20889	0.460262	0.73275	0.586348	1.2e-05	0.168256	0.633942	0.198811	3e-06
		2-aminooctanoate	5e-06	0.033843	0.015452	0.006401	4.4e-05	0.907319	0.082553	6.7e-05	9e-06	0.266667	0.217234	0.000248	0.191505	0.999363	0.126187	0.033927	0.057355	0.280681	0.99357	5e-06	0.122218	0.309828	0.130143	0.040282
	Fatty Acid, Branched	(16 or 17)-methylstearate (a19:0 or i19:0)	0.0022	0.1896	0.2168	0.3248	0.5503	0.9743	0.0747	0.0011	0.0063	0.4667	0.4125	0.1395	0.9652	0.2576	0.2492	0.868	0.8968	0.0249	0.8521	0.0142	0.702	0.0113	0.497462	0.11738
		(9 or 10)-methylundecanoate (a12:0 or i12:0)	<0.000001	0.005782	0.01033	0.008846	5.6e-05	0.545409	0.000237	6.4e-05	3.9e-05	0.466667	0.511625	0.036532	0.082617	0.607484	0.003679	0.01228	0.018476	0.080949	0.774988	2.2e-05	0.352115	0.014932	0.929343	0.000296
	Fatty Acid, Dicarboxylate	3-hydroxyadipate	0.001904	0.132044	0.000789	0.001858	0.00145	0.682607	0.014375	0.000641	0.003337	>0.999999	0.721539	0.006855	0.139782	0.473924	0.025897	0.144213	0.174489	0.211658	0.508627	0.001289	0.787444	0.019034	0.619778	0.022022
		branched chain 14:0 dicarboxylic acid	0.009612	0.88161	0.140519	0.477005	0.619285	0.279976	0.392627	0.002334	0.016849	0.2	0.234039	0.007894	0.634357	0.855212	0.391235	0.529368	0.32285	0.681504	0.392484	0.082267	0.50662	0.911152	0.2739	0.062878
		octadecenedioate (C18:1-DC)	<0.000001	0.024433	0.062139	0.00067	3.6e-05	0.90307	0.062242	<0.000001	<0.000001	0.933333	0.053743	0.000473	0.989152	0.701344	0.042637	0.206167	0.21803	0.923174	0.194127	<0.000001	0.064096	0.020935	0.569045	0.000612
		pimelate	0.000161	0.857455	0.950027	0.31388	0.203528	0.99119	0.02247	0.000557	0.000143	0.333333	0.174138	0.134141	0.842659	0.469806	0.188354	0.995765	0.483235	0.232364	0.688611	0.002449	0.833537	0.06356	0.734591	0.003696
		sebacate	0.000739	0.476666	0.975984	0.589833	0.052122	0.390251	0.56752	0.009611	0.000226	0.133333	0.081151	0.044575	0.27224	0.70847	0.779298	0.535846	0.88775	0.875138	0.073177	0.000768	0.043197	0.084515	0.992497	0.008746
	Fatty Acid, Dihydroxy	3,4-dihydroxybutyrate	2.2e-05	0.004077	0.000284	0.004957	6e-06	0.228467	1.9e-05	0.000775	0.000352	0.6	0.105907	0.019379	0.18132	0.446262	0.010814	0.001287	0.001339	0.474969	0.53816	5e-06	0.562717	0.755129	0.763242	0.031982
	Fatty Acid, Monohydroxy	13-HODE + 9-HODE	3e-06	0.722642	0.637669	0.021817	0.005624	0.180712	0.167758	<0.000001	2e-06	0.333333	0.566083	0.088053	0.803164	0.775074	0.057628	0.572152	0.764969	0.800943	0.855509	3.3e-05	0.747645	0.011969	0.911935	0.003603
		2-hydroxydecanoate	0.000338	0.791101	0.078033	0.015785	0.047123	0.627334	0.109013	0.000726	0.00017	0.666667	0.381054	0.017414	0.814113	0.957791	0.094203	0.682472	0.863785	0.778482	0.169699	0.002309	0.209731	0.115075	0.375021	0.023102
	Fatty Acid, Short Chain	butyrate/isobutyrate (4:0)	0.001923	0.239509	0.077792	0.383704	0.002472	0.580072	0.010438	0.058123	0.006053	0.133333	0.56288	0.712231	0.085109	0.709263	0.189553	0.343746	0.157598	0.679075	0.794157	0.02856	0.238587	0.164563	0.744503	0.018032
		valerate	0.185156	0.496006	0.466145	0.845372	0.081625	0.72248	0.046125	0.784175	0.052352	0.933333	0.512643	0.728522	0.216646	0.58288	0.51202	0.449538	0.076922	0.348484	0.67675	0.380978	0.176672	0.218102	0.698286	0.249312
	Glycerolipid	glycerol-3-phosphate	0.082764	0.94002	0.606236	0.447459	0.972664	0.696827	0.327173	0.140646	0.111039	0.6	0.157524	0.109631	0.116769	0.065699	0.376057	0.381275	0.772568	0.631001	0.107658	0.730994	0.108883	0.01251	0.035372	0.010507
	Lactosylceramides	lactosyl-N-palmitoyl-sphingosine (d18:1/16:0)	0.001988	0.299765	0.319902	0.515689	0.621533	0.995469	0.13365	0.000119	0.007666	0.6	0.671063	0.092247	0.361237	0.709065	0.293534	0.024252	0.149197	0.129464	0.565246	0.002084	0.336483	0.684046	0.963127	0.000196
	Fatty Acid, Long Chain Polyunsaturated (n3 and n6)	docosapentaenoate (n6 DPA; 22:5n6)	0.00115	0.599378	0.484559	0.976141	0.653813	0.546675	0.260131	4.9e-05	0.000283	0.466667	0.788739	0.244692	0.23223	0.286988	0.569176	0.809894	0.877059	0.458101	0.288102	0.023904	0.525252	0.098683	0.81545	0.067954
	Fatty Acid, Long Chain Saturated	arachidate (20:0)	2e-06	0.034482	0.814941	0.577664	0.235552	0.957479	0.139072	<0.000001	<0.000001	0.066667	0.164367	0.017307	0.861942	0.701147	0.553104	0.09504	0.126602	0.836457	0.977497	4.2e-05	0.389631	0.004807	0.241936	0.002082
	Lysophospholipid	1-arachidonoyl-GPI (20:4)	7e-06	0.022715	0.819622	0.286126	0.327356	0.245857	0.318439	0.000197	1.2e-05	0.333333	0.232047	0.020005	0.488697	0.211626	0.188953	0.196102	0.06366	0.057512	0.144217	7.6e-05	0.10346	0.065968	0.139329	0.004465
		1-lignoceroyl-GPC (24:0)	4e-06	0.007795	0.386915	0.352474	0.108076	0.168853	0.2913	0.000328	5e-06	>0.999999	0.008675	0.010004	0.198332	0.844785	0.91312	0.020259	0.002618	0.000363	0.965521	1.1e-05	0.002111	0.830248	0.166389	0.000229
	Monoacylglycerol	1-arachidonylglycerol (20:4)	0.000127	0.085339	0.173473	0.869567	0.1541	0.411347	0.052536	0.005724	4.7e-05	0.333333	0.126831	0.280778	0.6976	0.250921	0.773747	0.32956	0.655067	0.146438	0.374867	0.000486	0.752055	0.029134	0.194977	0.006762
		2-arachidonoylglycerol (20:4)	5e-06	0.01323	0.107427	0.985206	0.032723	0.332973	0.006731	0.001775	9e-06	0.866667	0.032604	0.072926	0.830398	0.833346	0.387045	0.088357	0.290323	0.439769	0.247475	0.00021	0.157062	0.015032	0.711458	0.000745
	Phosphatidylcholine	1-myristoyl-2-palmitoyl-GPC (14:0/16:0)	0.004398	0.006951	0.025967	0.520364	0.069129	0.480408	0.003066	0.006645	0.030835	0.666667	0.494304	0.019899	0.879861	0.056807	0.562093	0.087717	0.022139	0.83904	0.847176	0.018792	0.898075	0.857643	0.457672	0.083742
		1-palmitoleoyl-2-linolenoyl-GPC (16:1/18:3)	0.001648	0.001461	0.181604	0.083381	0.007677	0.929859	0.441769	0.002258	0.002061	0.8	0.13003	0.003123	0.402959	0.368412	0.19553	0.045491	0.006613	0.159432	0.95472	0.001326	0.03178	0.458362	0.408888	0.09224
		stearoylcholine	7e-06	0.292013	0.611236	0.991648	0.095504	0.459303	0.213593	5.3e-05	5e-06	0.066667	0.110809	0.018221	0.742873	0.273025	0.618234	0.029013	0.038068	0.147562	0.014097	0.000261	0.243034	0.030074	0.884868	0.005446
	Phosphatidylethanolamine	1-palmitoyl-2-arachidonoyl-GPE (16:0/20:4)	<0.0001	0.8388	0.7685	0.7003	0.2955	0.3056	0.0451	<0.0001	<0.0001	0.6	0.0135	0.0022	0.8398	0.8025	0.7211	0.6075	0.8223	0.6831	0.4442	0.0115	0.3325	0.0142	0.522775	0.000445
	Phosphatidylinositol	1-oleoyl-2-arachidonoyl-GPI (18:1/20:4)	2.8e-05	0.073259	0.285628	0.289851	0.042454	0.95949	0.330735	0.000119	0.014966	0.533333	0.512134	0.001206	0.949962	0.857718	0.15764	0.141912	0.03532	0.488735	0.121779	0.002183	0.268327	0.140263	0.932793	0.00744
		1-palmitoyl-2-arachidonoyl-GPI (16:0/20:4)	<0.000001	0.004189	0.642382	0.414447	0.139775	0.841437	0.47367	3e-06	<0.000001	0.466667	0.388297	0.004826	0.297857	0.563961	0.813275	0.074957	0.045492	0.000482	0.658304	4e-06	0.048974	0.41523	0.521562	7e-06
		1-palmitoyl-2-linoleoyl-GPI (16:0/18:2)	0.001249	0.012274	0.882931	0.531553	0.425235	0.79629	0.77132	0.001262	0.005481	0.466667	0.540173	0.013658	0.344908	0.103867	0.67408	0.019592	0.002224	0.03487	0.649288	0.014015	0.164341	0.412682	0.767535	0.000379
	Phospholipid	choline	0.015959	0.870034	0.5324	0.299371	0.101917	0.697061	0.038499	0.011606	0.003416	0.133333	0.091411	0.220551	0.009898	0.599852	0.233752	0.588737	0.802002	0.201059	0.614243	0.009225	0.451398	0.134905	0.069197	0.096575
		trimethylamine N-oxide	2e-06	0.009181	0.006043	0.061747	6.4e-05	0.260155	0.156485	2.6e-05	1.2e-05	0.333333	0.291798	0.007847	0.471179	0.015933	0.020661	0.01523	0.015892	0.924128	0.941303	1e-06	0.183278	0.364814	0.392019	0.000532
	Plasmalogen	1-(1-enyl-palmitoyl)-2-arachidonoyl-GPE (P-16:0/20:4)	9.2e-05	0.034482	0.080432	0.545654	0.177313	0.687727	0.319733	0.000509	4.5e-05	0.066667	0.03334	0.042101	0.714929	0.868595	0.965607	0.040145	0.019664	0.070128	0.80833	3e-06	0.062868	0.867557	0.59076	0.00057
		1-(1-enyl-palmitoyl)-2-oleoyl-GPE (P-16:0/18:1)	4e-06	0.025787	0.766624	0.280802	0.008683	0.447418	0.506254	8.9e-05	0.000106	0.2	0.243308	0.000246	0.241106	0.910423	0.335033	0.068821	0.033995	0.816553	0.266309	<0.000001	0.002646	0.287773	0.422987	1e-06
	Sphingolipid, Synthesis	sphingadienine	0.022788	0.522583	0.130887	0.017931	0.199739	0.160168	0.979253	0.008044	0.044672	0.866667	0.251055	0.665858	0.820415	0.608978	0.006039	0.956693	0.561316	0.390133	0.210229	0.147911	0.735635	0.004131	0.745645	0.077223
	Sterol	cholesterol sulfate	0.000299	0.122388	0.028484	0.248605	0.963051	0.940397	0.469433	0.000253	1.7e-05	>0.999999	0.09374	0.166642	0.528162	0.811604	0.574118	0.87572	0.946974	0.003927	0.383515	0.000122	0.505872	0.559341	0.862399	0.000494
Nucleotide	Purine, Adenine	N6-succinyladenosine	<0.000001	0.031783	0.067262	0.148812	0.004834	0.632507	0.075122	4e-06	1e-06	>0.999999	0.239122	0.043467	0.422078	0.635189	0.074216	0.052507	0.079701	0.455902	0.176611	4.9e-05	0.167763	0.110611	0.360687	0.000489
	Pyrimidine, Uracil	4-ureidobutyrate	<0.000001	0.000772	0.441535	0.292212	0.001056	0.693088	0.009772	<0.000001	<0.000001	0.333333	0.116388	0.000177	0.195544	0.881594	0.461643	0.171283	0.096295	0.73547	0.761815	<0.000001	0.006327	0.016982	0.446708	1.7e-05
	Pyrimidine, Orotate	orotidine	<0.000001	0.057186	0.205118	0.106338	0.001091	0.743176	0.037158	<0.000001	1e-06	0.666667	0.246888	0.003611	0.19983	0.812842	0.089378	0.063275	0.144096	0.134166	0.336949	<0.000001	0.163736	0.041236	0.6111	0.0003
Unknown	Partially-Characterized Metabolite	pentose acid	0.018825	0.942941	0.248899	0.502365	0.619285	0.513206	0.109798	0.142329	0.009497	0.866667	0.850093	0.550937	0.638849	0.866501	0.413913	0.998697	0.445101	0.291308	0.833992	0.058461	0.478831	0.315815	0.243045	0.000116
	Unknown	bilirubin degradation product, C17H18N2O4 (2)	<0.000001	0.513532	0.570069	0.39671	0.065728	0.554725	0.017717	6e-06	<0.000001	0.666667	0.115005	0.02317	0.742279	0.409069	0.256275	0.808627	0.88062	0.925083	0.677556	0.000101	0.46298	0.003846	0.241922	0.000238
		bilirubin degradation product, C17H18N2O4 (3)	3e-06	0.626532	0.432415	0.268503	0.073523	0.606818	0.00659	2.8e-05	<0.000001	0.666667	0.183791	0.059829	0.936851	0.489448	0.158783	0.965154	0.832181	0.971003	0.876554	0.000189	0.613339	0.008457	0.819279	0.000188
		branched-chain, straight-chain, or cyclopropyl 10:1 fatty acid (1)	<0.000001	0.004587	0.045282	0.068708	0.000333	0.740788	0.044627	<0.000001	<0.000001	0.933333	0.04738	0.000303	0.199643	0.965422	0.205434	0.066289	0.015892	0.278369	0.102005	<0.000001	0.019897	0.018949	0.300732	2.9e-05
		X-11850	0.003916	0.937978	0.006364	0.011315	0.018137	0.34	0.1706	0.006075	0.001771	0.813894	0.335806	0.048757	0.951917	0.410273	0.099469	0.517286	0.291161	0.364003	0.465492	0.005123	0.05987	0.17302	0.777304	0.000961
		X-12007	0.0003	0.9741	0.9035	0.2723	0.0418	0.5324	0.0115	0.0006	<0.0001	0.2667	0.3495	0.0499	0.4502	0.9502	0.4677	0.971	0.9209	0.2958	0.6111	0.002	0.0541	0.0937	0.43201	0.000482
		X-12117	6e-06	0.006265	0.576996	0.534319	0.005748	0.864211	0.103235	9.5e-05	3.4e-05	0.133333	0.090367	0.005544	0.203802	0.084585	0.98153	0.30563	0.609523	0.974117	0.527746	6.5e-05	0.122706	0.148046	0.991459	0.213542
		X-12127	<0.000001	0.030447	0.098946	0.498155	0.000397	0.497573	0.008779	0.000194	1.5e-05	0.2	0.059467	0.082308	0.183785	0.576116	0.027707	0.001128	0.016832	0.017479	0.239002	2.3e-05	0.301349	0.167242	0.904635	0.000322
		X-12730	0.000301	0.072514	0.03192	0.011429	8.7e-05	0.501003	0.011591	0.001357	0.001105	>0.999999	0.899258	0.013165	0.38104	0.602081	0.536101	0.481011	0.232745	0.003584	0.943052	0.000106	0.055888	0.059762	0.275491	0.008138
		X-16124	0.20998	0.482409	0.091541	0.046312	0.224597	0.710437	0.782811	0.101301	0.050959	0.533333	0.822852	0.292206	0.853931	0.749299	0.875807	0.753094	0.444377	0.091467	0.025268	0.181661	0.626774	0.583022	0.867112	0.140779
		X-17351	1e-06	0.008831	0.9087	0.558314	0.181966	0.337145	0.418383	9e-06	3e-06	0.866667	0.774838	0.015879	0.244548	0.431668	0.327728	0.19106	0.084809	0.255562	0.302209	0.000104	0.983638	0.238894	0.91907	0.000479
		X-21258	0.000606	0.280337	0.110818	0.042326	0.022505	0.612809	0.274659	0.001239	0.00135	0.933333	0.053094	0.006479	0.513476	0.92351	0.469669	0.178382	0.725734	0.454073	0.678094	0.003189	0.228785	0.176401	0.250639	0.00565
		X-21283	<0.000001	0.234419	0.956348	0.5153	0.06959	0.759239	0.821842	<0.000001	4e-06	0.466667	0.173542	0.003645	0.394105	0.369989	0.191464	0.180155	0.670833	0.534427	0.424187	0.000113	0.668916	0.346028	0.268811	0.002719
		X-23672	0.000123	0.03239	0.893962	0.535903	0.005406	0.063217	0.054804	0.001091	0.000244	0.666667	0.128049	0.52488	0.299957	0.987693	0.095936	0.062356	0.010766	0.649977	0.119952	0.001204	0.044895	0.199736	0.657387	0.051859
		X-24935	<0.000001	0.028685	0.330963	0.927557	0.046083	0.859498	0.360943	1.1e-05	1.9e-05	0.133333	0.06863	0.006111	0.16629	0.757794	0.922537	0.056273	0.029872	0.841391	0.756229	6.6e-05	0.251278	0.901909	0.920377	0.001018
		X-24937	<0.000001	0.008997	0.357693	0.922092	0.029378	0.849345	0.121508	2e-06	5e-06	0.4	0.062625	0.013112	0.303312	0.414577	0.450358	0.006482	0.002988	0.804431	0.495242	4e-06	0.277831	0.728407	0.873019	0.002237
		X-25387	0.000195	0.156445	0.012442	0.007255	7.9e-05	0.135739	0.024876	0.000819	0.00119	0.866667	0.851327	0.082888	0.741685	0.478077	0.043686	0.71948	0.866153	0.356047	0.051211	5.5e-05	0.035621	0.146591	0.131527	1.7e-05
Xenobiotic	Benzoate	p-cresol sulfate	0.043797	0.303627	0.002845	0.11092	0.040232	0.256631	0.997275	0.037501	0.061567	0.333333	0.834708	0.122004	0.763552	0.064925	0.180883	0.604673	0.643122	0.566076	0.69647	0.028897	0.362365	0.767394	0.172582	0.200561
	Chemical	methylnaphthyl sulfate (2)	0.017975	0.901095	0.24867	0.265093	0.384913	0.860738	0.099031	0.008605	0.019976	0.066667	0.886199	0.006681	0.853521	0.992785	0.155287	0.255396	0.551368	0.924605	0.427629	0.271759	0.81635	0.973598	0.129266	0.127376
	Food Component/Plant	4-allylphenol sulfate	0.0047	0.1597	0.2448	0.7717	0.6966	0.3188	0.7203	0.001	0.0228	0.8667	0.0816	0.2763	0.3934	0.2119	0.7143	0.768	0.295	0.1274	0.4066	0.0006	0.9485	0.6656	0.552346	0.010156
		caffeic acid sulfate	0.3383	0.949411	0.310005	0.576023	0.831613	0.592502	0.320381	0.747338	0.272425	>0.999999	0.791164	0.313404	0.868731	0.120349	0.925066	0.761805	0.861892	0.820057	0.415651	0.593184	0.665527	0.030671	0.223537	0.026788
		equol sulfate	0.00406	0.800415	0.53439	0.076749	0.122835	0.580289	0.09255	0.00452	0.043046	0.866667	0.436864	0.001505	0.964337	0.205036	0.233404	0.843953	0.793629	0.047324	0.985387	0.032805	0.665527	0.094007	0.972462	0.617011
		methyl indole-3-acetate	0.025272	0.156445	0.653829	0.362121	0.267929	0.90907	0.861306	0.042595	0.024515	0.066667	0.634113	0.704619	0.758964	0.54925	0.032011	0.334317	0.338942	0.965016	0.858099	0.025064	0.119994	0.361781	0.341244	0.000584
