# Supplementary material for: Untargeted metabolomic profiling of serum from client-owned cats with early and late-stage chronic kidney disease
Source: Sci Rep. 2024 Feb 27;14:4755. doi: 10.1038/s41598-024-55249-5 (PMC10899575; doi:10.1038/s41598-024-55249-5)
Supplement: Supplementary file 4 — Supplementary Information 3. [file 41598_2024_55249_MOESM4_ESM.xlsx]

## Sheet: Summary
Abbreviations and Symbols
* and **	Metabolite identity made using in-silico algorithms
(parentheses)	Metabolite has isomers
BCAA	Branched Chain Amino Acid
CKD 12	Early-Stage CKD (Stages 1 and 2)
CKD 34	Late-Stage CKD (Stages 3 and 4)
DC	Dicarboxylate
GPC	Glycerophosphoryl Choline
GPE	Glycerophosphoryl Ethanolamine
GPI	Glycerophosphoryl Inositol
HODE	Hydroxyoctadecadienoate
Notes regarding statistical testing and fold difference calculations: Median-scaled, log base 10 normalized metabolite abundances were used in Kruskal Wallis testing and to calculate fold differences. In Kruskal-Wallis testing, significance for pairwise testing was defined as p < 0.05 following Benjamini-Hochberg posthoc adjustments for multiple comparisons. The depicted fold differences represen…

## Sheet: Signif_metab_FD
Metabolite	Chemical Class	Metabolic Pathway	Kruskal-Wallis (overall p-value)	Pairwise p-values (Benjamini-Hochberg Posthoc adjustment)			Normalized Abudnance Fold Difference (Numerator / Denominator)
				Healthy / CKD 12 and CKD 12 / Healthy	Healthy / CKD 34 and CKD 34 / Healthy	CKD 12 / CKD 34 and CKD 34 / CKD 12	Healthy / CKD 12	CKD 12 /Healthy	Healthy / CKD 34	CKD 34 / Healthy	CKD 12 / CKD 34	CKD 34 / CKD 12
alanine	Amino Acid	Alanine and Aspartate Metabolism	1.575e-05	0.0238	1e-05	0.0238	1.03819	0.963212	1.0996	0.909425	1.05914	0.944159
asparagine			4.1089e-06	0.0145	2e-06	0.0145	1.04449	0.957404	1.12471	0.88912	1.0768	0.928679
aspartate			0.02436	0.6796	0.0238	0.0521	1.01808	0.982246	1.16247	0.860235	1.14183	0.875784
hydroxyasparagine**			8.9484e-07	0.003012	<0.000001	0.034234	0.587867	1.70106	0.422658	2.36598	0.718968	1.39088
N-acetylaspartate (NAA)			0.018538	0.029654	0.064069	0.748641	1.33352	0.749896	1.29912	0.769751	0.974206	1.02648
N-carbamoylalanine			0.00049656	0.003869	0.001879	0.546819	1.9937	0.501579	2.53726	0.394126	1.27263	0.785772
N-methylalanine			0.012116	0.008908	0.261054	0.20364	10.6269	0.0941011	1.66313	0.601275	0.156503	6.38967
creatine		Creatine Metabolism	0.0078969	0.019003	0.019003	0.735316	1.09498	0.913262	1.12308	0.890411	1.02566	0.974978
creatinine			0.021832	0.400639	0.017427	0.098024	0.993445	1.0066	0.978363	1.02212	0.984818	1.01542
guanidinoacetate			0.0011545	0.009806	0.002794	0.452041	7.05064	0.141831	2.5426	0.393299	0.36062	2.77301
N-acetylfelinine*		Felinine Metabolism	1.0441e-06	0.0171	<0.000001	0.007284	0.831818	1.20219	0.673349	1.48511	0.809491	1.23534
glutamate		Glutamate Metabolism	0.013913	0.299658	0.010384	0.101257	1.02154	0.978912	1.08354	0.922902	1.06069	0.942783
glutamine			1.9787e-06	0.011718	1e-06	0.011718	1.02209	0.978383	1.05937	0.943955	1.03647	0.964812
N-acetylglutamine			0.0063448	0.569963	0.005486	0.024071	1.09522	0.913057	1.7015	0.587718	1.55356	0.643681
S-1-pyrroline-5-carboxylate			0.00011629	0.20232	6.6e-05	0.006539	1.26234	0.792181	4.06938	0.245738	3.22368	0.310204
2-aminobutyrate		Glutathione Metabolism	4.2216e-06	0.0015	8e-06	0.1252	1.1049	0.905057	1.23314	0.810941	1.11606	0.89601
2-hydroxybutyrate/2-hydroxyisobutyrate			0.00039215	0.0037	0.0014	0.5063	0.887299	1.12702	0.876507	1.14089	0.987837	1.01231
cysteinylglycine			0.0013972	0.954175	0.002431	0.002431	0.912186	1.09627	1.59264	0.627888	1.74596	0.572751
glycine		Glycine, Serine and Threonine Metabolism	2.4826e-05	0.036139	1.4e-05	0.020358	1.03165	0.96932	1.12101	0.892055	1.08661	0.920289
N-acetylserine			0.0011311	0.008604	0.003009	0.486394	0.895426	1.11679	0.842251	1.18729	0.940616	1.06313
N-acetylthreonine			1.1678e-06	0.005864	<0.000001	0.022079	0.00192085	520.604	0.000984462	1015.78	0.512515	1.95116
sarcosine			0.0024711	0.19146	0.001591	0.053435	1.08727	0.919736	1.29483	0.7723	1.1909	0.839698
serine			8.0957e-07	0.014232	<0.000001	0.007676	1.06003	0.943366	1.1776	0.849182	1.11091	0.900162
threonine			2.2733e-07	0.003461	<0.000001	0.01516	1.05704	0.946036	1.14435	0.873856	1.0826	0.923703
1-methylguanidine		Guanidino and Acetamido Metabolism	3.7048e-07	0.0073	<0.000001	0.0073	3.19126	0.313356	0.411313	2.43124	0.128887	7.75872
guanidinosuccinate			1.7872e-07	3.2e-05	2e-06	0.343777	1.61587	0.618861	1.81832	0.549959	1.12529	0.888664
1-methyl-4-imidazoleacetate		Histidine Metabolism	1.509e-06	4e-06	3.6e-05	0.6319	0.735672	1.3593	0.737007	1.35684	1.00181	0.998188
1-methyl-5-imidazoleacetate			0.0088474	0.1843	0.0065	0.1296	0.898744	1.11266	0.776047	1.28858	0.86348	1.15811
1-methyl-5-imidazolelactate			2.2414e-05	0.42	1.8e-05	0.0007	0.914651	1.09331	0.655894	1.52464	0.717098	1.39451
1-methylhistidine			1.089e-06	0.0001	1e-05	0.3477	3.35908	0.297701	137.182	0.00728959	40.8391	0.0244863
1-ribosyl-imidazoleacetate*			0.00032098	0.004	0.001	0.4474	0.726412	1.37663	0.681085	1.46825	0.937601	1.06655
carnosine			8.2147e-05	0.077555	4.4e-05	0.01777	0.977097	1.02344	0.938563	1.06546	0.960563	1.04106
formiminoglutamate			9.9072e-07	0.009641	<0.000001	0.012779	0.458961	2.17884	0.251932	3.96932	0.548919	1.82176
histidine			1.0048e-06	0.010803	<0.000001	0.010803	1.0535	0.949218	1.17001	0.854691	1.1106	0.900417
N-acetylhistidine			0.010949	0.655813	0.010365	0.029435	1.01088	0.98924	1.27471	0.78449	1.261	0.793023
2-hydroxy-3-methylvalerate		Leucine, Isoleucine and Valine Metabolism	0.011128	0.0688	0.0144	0.3604	0.736835	1.35716	0.643612	1.55373	0.873482	1.14484
3-hydroxy-2-ethylpropionate			1.482e-06	0.0002	1.1e-05	0.3276	2.5505	0.39208	3.34325	0.299111	1.31082	0.762882
3-methyl-2-oxobutyrate			0.0066038	0.1678	0.0047	0.1184	1.06228	0.941374	1.15157	0.868379	1.08406	0.92246
3-methyl-2-oxovalerate			0.0012076	0.3165	0.0008	0.01716	1.10495	0.905016	1.34618	0.742843	1.21831	0.820807
3-methylglutaconate			3.578e-07	0.0133	<0.000001	0.0052	12.1002	0.0826434	0.458421	2.1814	0.0378854	26.3954
4-methyl-2-oxopentanoate			0.00030587	0.1064	0.0002	0.0278	1.0886	0.918609	1.27397	0.784945	1.17028	0.854493
alpha-hydroxyisocaproate			2.9145e-05	0.0006	0.0002	0.4716	0.618121	1.61781	0.55066	1.816	0.890861	1.12251
isobutyrylglycine			0.02211	0.02161	0.168292	0.412952	1.1054	0.904652	1.06482	0.939127	0.96329	1.03811
isoleucine			0.00021133	0.386138	0.00015	0.00374	1.01718	0.983109	1.08189	0.924312	1.06361	0.940193
isovalerate (i5:0)			0.00083647	0.002279	0.756529	0.002362	0.0684145	14.6168	0.431345	2.31833	6.30489	0.158607
isovalerylglycine			5.9652e-05	0.02169	0.000177	0.312325	1.43359	0.697548	1.53333	0.652176	1.06957	0.934955
leucine			3.5644e-05	0.251399	2.1e-05	0.002142	1.01691	0.983373	1.09121	0.916416	1.07306	0.93191
tiglylcarnitine (C5:1-DC)			0.013122	0.024068	0.024068	0.897527	0.328386	3.0452	0.299299	3.34114	0.911424	1.09718
valine			9.5598e-05	0.242249	5.7e-05	0.004426	1.01559	0.984652	1.09879	0.910096	1.08192	0.924282
5-(galactosylhydroxy)-lysine		Lysine Metabolism	8.5098e-08	0.0323	<0.000001	0.0008	0.483083	2.07004	0.234686	4.26101	0.485809	2.05842
6-oxopiperidine-2-carboxylate			4.1652e-07	4e-05	6e-06	0.4125	5.53751	0.180587	2068.83	0.000483365	373.603	0.00267664
glutarylcarnitine (C5-DC)			3.235e-06	0.015029	2e-06	0.015846	0.429698	2.32722	0.267956	3.73196	0.623591	1.60362
hydroxy-N6,N6,N6-trimethyllysine*			3.6874e-06	0.084466	2e-06	0.0023	1.23665	0.808636	2.27844	0.438898	1.84243	0.542763
lysine			6.3151e-05	0.472135	5.3e-05	0.001119	1.01003	0.990072	1.12056	0.892408	1.10944	0.901357
N-acetyl-cadaverine			0.0072129	0.372212	0.020671	0.00693	0.82708	1.20907	2.23714	0.446999	2.70486	0.369704
N,N-dimethyl-5-aminovalerate			0.0020053	0.05396	0.00195	0.169055	5.122	0.195236	2.20682	0.453141	0.43085	2.32099
N6,N6-dimethyllysine			0.012337	0.009668	0.433316	0.111116	0.926623	1.07919	0.975141	1.02549	1.05236	0.950245
N6,N6,N6-trimethyllysine			0.018227	0.038677	0.0387	0.711761	0.965002	1.03627	0.952534	1.04983	0.98708	1.01309
2,3-dihydroxy-5-methylthio-4-pentenoate (DMTPA)*		Methionine, Cysteine, SAM and Taurine Metabolism	1.4927e-08	3.2e-05	<0.000001	0.1354	3.27169	0.305652	22.3479	0.0447469	6.83069	0.146398
5-methylthioribose**			0.0051977	0.3252	0.0037	0.0459	0.943281	1.06013	0.800851	1.24867	0.849006	1.17785
cysteine sulfinic acid			0.00026731	0.008641	0.00046	0.247052	0.75827	1.31879	0.66671	1.4999	0.879252	1.13733
cystine			0.0029554	0.025294	0.004882	0.37594	1.55952	0.641223	2.27924	0.438744	1.4615	0.684229
hypotaurine			2.0923e-05	0.022213	1.3e-05	0.022213	0.379305	2.6364	0.208432	4.79772	0.549511	1.8198
lanthionine			0.01363	0.290607	0.010143	0.10352	0.345523	2.89416	0.173344	5.76889	0.501685	1.99328
methionine			0.00048265	0.369713	0.000334	0.007181	1.02362	0.976923	1.09739	0.911256	1.07206	0.932782
N-acetylmethionine sulfoxide			0.00041603	0.028162	0.000406	0.124294	1.17957	0.847767	1.58436	0.63117	1.34317	0.744509
N-acetyltaurine			5.6892e-07	0.002431	<0.000001	0.032642	0.785187	1.27358	0.648172	1.5428	0.8255	1.21139
S-methylcysteine			9.1317e-06	0.011993	7e-06	0.034234	0.933785	1.07091	0.694177	1.44055	0.743402	1.34517
S-methylcysteine sulfoxide			0.0036138	0.330705	0.002506	0.034755	1.21914	0.82025	2.58293	0.387157	2.11865	0.471998
succinoyltaurine			5.3724e-06	0.004704	6e-06	0.057992	0.0997174	10.0283	0.0571062	17.5112	0.57268	1.74618
phenylalanine		Phenylalanine Metabolism	7.9318e-07	0.009187	<0.000001	0.011872	1.02971	0.971143	1.07844	0.927267	1.04732	0.954821
4-acetamidobutanoate		Polyamine Metabolism	1.2157e-06	0.0046	1e-06	0.0278	0.344106	2.90608	0.199031	5.02435	0.578399	1.72891
5-methylthioadenosine (MTA)			0.0027603	0.0087	0.0087	0.7221	0.719283	1.39027	0.676927	1.47726	0.941114	1.06257
N-acetyl-isoputreanine			1.2961e-06	0.005443	1e-06	0.024896	0.884959	1.13	0.766287	1.30499	0.865901	1.15487
spermidine			0.0086432	0.312238	0.006229	0.068997	0.830999	1.20337	0.576518	1.73455	0.693765	1.44141
5-hydroxyindoleacetate		Tryptophan Metabolism	6.1812e-06	0.0172	4e-06	0.0172	1.16796	0.856195	1.38157	0.723813	1.1829	0.845383
6-bromotryptophan			0.004301	0.2458	0.0029	0.0573	0.948543	1.05425	0.811838	1.23177	0.855879	1.16839
C-glycosyltryptophan			1.8223e-08	0.000253	<0.000001	0.037269	1.15237	0.867776	1.32611	0.754084	1.15077	0.868986
indoleacetylglutamine			4.3367e-05	0.63669	4.8e-05	0.000478	1.08555	0.921193	1.60549	0.622862	1.47897	0.676147
indoleacetylglycine			1.2225e-06	0.018424	<0.000001	0.007354	0.0536936	18.6242	0.0198312	50.4257	0.369339	2.70754
indoleacrylate			0.018902	0.064691	0.030245	0.507762	1.93556	0.516646	2.29605	0.435531	1.18624	0.842998
kynurenate			0.0032852	0.430333	0.002461	0.022501	1.12519	0.888736	1.6773	0.596197	1.49067	0.670837
N-acetylkynurenine (2)			0.00019032	0.00522	0.000419	0.297512	1.438	0.695409	1.86413	0.536443	1.29633	0.771407
N-acetyltryptophan			0.00090391	0.093773	0.000572	0.63083	1.1661	0.857563	1.63186	0.612796	1.39943	0.714579
oxindolylalanine			0.00081255	0.064571	0.000552	0.064571	0.511781	1.95396	0.279201	3.58164	0.545548	1.83302
tryptophan			9.4483e-07	0.01117	<0.000001	0.010794	1.03709	0.964237	1.11214	0.899169	1.07236	0.932519
tryptophan betaine			0.00059397	0.029718	0.000604	0.143776	0.800678	1.24894	0.306324	3.26452	0.38258	2.61383
3-(4-hydroxyphenyl)lactate		Tyrosine Metabolism	0.000454	0.0005	0.0198	0.3706	1.44469	0.692189	1.25662	0.795788	0.869815	1.14967
3-methoxytyrosine			0.02471	0.0624	0.0451	0.6043	0.602474	1.65982	0.56495	1.77007	0.937717	1.06642
4-hydroxycinnamate sulfate			0.011108	0.592	0.0099	0.0348	1.0877	0.919369	3.81164	0.262354	3.5043	0.285363
4-hydroxyphenylacetate sulfate			0.00035966	0.2141	0.0002	0.0129	3.41251	0.29304	0.865596	1.15527	0.253654	3.94238
4-methoxyphenol sulfate			0.0019488	0.8298	0.0025	0.0025	0.92213	1.08445	1.97936	0.505213	2.14651	0.465873
N-acetyltyrosine			0.020073	0.905169	0.02509	0.028484	0.998651	1.00135	1.07776	0.927853	1.07921	0.926601
tyrosine			1.5372e-05	0.002013	0.00034	0.180001	1.06023	0.943191	1.10245	0.907073	1.03982	0.961707
vanillactate			0.001899	0.754266	0.002394	0.002394	0.990599	1.00949	1.16251	0.860205	1.17355	0.852117
arginine		Urea cycle; Arginine and Proline Metabolism	9.4056e-07	0.0062	<0.000001	0.0189	1.03611	0.965146	1.0852	0.921487	1.04738	0.954765
dimethylguanidino valeric acid (DMGV)*			1.2842e-05	0.103094	6e-06	0.003894	0.647396	1.54465	0.25712	3.88924	0.39716	2.51788
homoarginine			0.0035756	0.024005	0.006505	0.429326	1.20313	0.831164	1.37454	0.727519	1.14246	0.8753
homocitrulline			0.0022925	0.006231	0.006231	0.855843	0.508162	1.96788	0.495934	2.0164	0.975936	1.02466
N-acetylarginine			0.00069436	0.020692	0.000886	0.208406	3.01883	0.331254	96.205	0.0103945	31.8683	0.0313791
N-monomethylarginine			0.00015248	0.064842	0.007509	8.7e-05	0.965101	1.03616	1.11618	0.89591	1.15655	0.864644
N,N,N-trimethyl-alanylproline betaine (TMAP)			1.1791e-05	0.209862	7e-06	0.001339	0.966119	1.03507	0.866946	1.15347	0.897349	1.11439
ornithine			0.0010278	0.110192	0.000642	0.057281	1.05787	0.945298	1.13704	0.879477	1.07484	0.93037
proline			8.5324e-08	0.00038	<0.000001	0.055698	1.0557	0.94724	1.10199	0.90745	1.04385	0.957993
urea			8.6716e-09	0.000281	<0.000001	0.024454	0.938822	1.06516	0.899787	1.11137	0.958421	1.04338
N6-carboxymethyllysine	Carbohydrate	Advanced Glycation End-product	0.00016317	0.015069	0.000182	0.127135	0.670465	1.4915	0.557854	1.79258	0.832041	1.20186
erythronate*		Aminosugar Metabolism	7.5655e-09	1.6e-05	<0.000001	0.157486	0.87806	1.13887	0.831706	1.20235	0.947209	1.05573
glucuronate			0.0021431	0.145585	0.001385	0.066894	0.841142	1.18886	0.637327	1.56905	0.757692	1.3198
N-acetylglucosaminylasparagine			0.016318	0.14407	0.015876	0.242389	1.24071	0.805991	1.41272	0.707855	1.13864	0.878241
fructose		Fructose, Mannose and Galactose Metabolism	0.00049273	0.019561	0.0006	0.182504	1.1319	0.88347	1.26107	0.79298	1.11411	0.897575
mannitol/sorbitol			0.0018442	0.897771	0.002713	0.002713	0.817171	1.22373	2.67705	0.373545	3.276	0.30525
mannose			0.00078133	0.14238	0.010705	0.000534	0.936829	1.06743	1.20711	0.828426	1.2885	0.776093
glucose		Glycolysis, Gluconeogenesis, and Pyruvate Metabolism	2.9482e-05	0.217431	1.7e-05	0.002349	1.0167	0.983572	1.06536	0.938652	1.04786	0.954329
arabitol/xylitol		Pentose Metabolism	2.8181e-06	0.0317	1e-06	0.0065	1.39676	0.715942	9.19749	0.108725	6.58487	0.151863
arabonate/xylonate			9.2885e-05	0.0377	5.9e-05	0.0377	0.710723	1.40702	0.517818	1.93118	0.728579	1.37253
2-methylcitrate/homocitrate	Energy	Tricarboxylic Acid Cycle	0.00036744	0.0123	0.0005	0.2235	1.16509	0.858305	1.27565	0.783913	1.0949	0.913326
aconitate [cis or trans]			8.1398e-05	0.1139	4.3e-05	0.0111	0.93271	1.07214	0.813065	1.22991	0.871723	1.14715
alpha-ketoglutarate			0.0020788	0.0087	0.0069	0.6335	1.08987	0.917537	1.11481	0.89701	1.02288	0.977628
citrate			0.0018583	0.095526	0.001268	0.095526	0.959979	1.04169	0.922078	1.08451	0.960518	1.0411
fumarate			0.0033734	0.014294	0.008963	0.586781	1.36024	0.735162	1.50325	0.665224	1.10514	0.904867
malate			0.0051521	0.0136	0.0136	0.948657	1.11875	0.893856	1.13178	0.883562	1.01165	0.988485
succinate			0.00021313	0.004321	0.000555	0.354032	1.08985	0.917554	1.16025	0.861882	1.06459	0.939326
succinylcarnitine (C4-DC)			1.0639e-05	0.018656	7e-06	0.024699	0.438827	2.2788	0.252106	3.96659	0.574499	1.74065
4-acetylphenol sulfate	Lipid	Benzoate Metabolism	0.0080712	0.4497	0.0063	0.0407	0.994718	1.00531	1.31206	0.762163	1.31902	0.758137
deoxycarnitine		Carnitine Metabolism	0.0015956	0.003159	0.014831	0.688477	1.12897	0.885761	1.09367	0.914352	0.96873	1.03228
ceramide (d18:1/17:0, d17:1/18:0)*		Ceramides	0.014758	0.025523	0.051112	0.780806	0.496878	2.01257	0.511932	1.95338	1.0303	0.970594
ceramide (d18:1/20:0, d16:1/22:0, d20:1/18:0)*			0.00014996	0.000327	0.004803	0.571572	2.18797	0.457046	1.87394	0.533636	0.856475	1.16758
ceramide (d18:2/24:1, d18:1/24:2)*			0.0081604	0.00948	0.071385	0.496531	2.26782	0.440952	1.64141	0.609233	0.723783	1.38163
N-palmitoyl-heptadecasphingosine (d17:1/16:0)*			0.0055978	0.011659	0.024705	0.81216	0.720246	1.38841	0.808558	1.23677	1.12261	0.890778
N-palmitoyl-sphingosine (d18:1/16:0)			0.0021893	0.007263	0.007263	0.939505	1.17797	0.848917	1.16664	0.857163	0.990381	1.00971
N-stearoyl-sphingosine (d18:1/18:0)*			0.0071736	0.008774	0.061276	0.521612	1.31712	0.759234	1.19718	0.835296	0.90894	1.10018
cortisol		Corticosteroids	0.0072851	0.243003	0.005112	0.083107	0.807613	1.23822	0.658653	1.51825	0.815555	1.22616
diacylglycerol (16:1/18:2 [2], 16:0/18:3 [1])*		Diacylglycerol	0.00082635	0.003324	0.003324	0.733584	0.593688	1.68439	0.641142	1.55972	1.07993	0.925985
linoleoyl-arachidonoyl-glycerol (18:2/20:4) [1]*			0.00058277	0.018122	0.00077	0.210912	0.169278	5.90746	0.116081	8.61466	0.685745	1.45827
linoleoyl-arachidonoyl-glycerol (18:2/20:4) [2]*			0.0009959	0.105888	0.000624	0.058687	4.38159	0.228228	0.479618	2.08499	0.109462	9.13558
linoleoyl-linolenoyl-glycerol (18:2/18:3) [1]*			0.00074477	0.010016	0.001542	0.363263	0.683796	1.46242	0.683774	1.46247	0.999966	1.00003
linoleoyl-linoleoyl-glycerol (18:2/18:2) [1]*			0.0045417	0.00798	0.028158	0.702072	9.83593	0.101668	3.16192	0.316264	0.321466	3.11075
linoleoyl-linoleoyl-glycerol (18:2/18:2) [2]*			0.0051595	0.005864	0.060041	0.461314	0.380548	2.62779	0.571029	1.75122	1.50054	0.666425
oleoyl-arachidonoyl-glycerol (18:1/20:4) [1]*			0.0082117	0.125636	0.006404	0.125636	0.453343	2.20584	0.283787	3.52377	0.625987	1.59748
oleoyl-linoleoyl-glycerol (18:1/18:2) [1]			0.012987	0.025488	0.040523	0.846819	2.56694	0.389569	2.25862	0.442749	0.879888	1.13651
oleoyl-linoleoyl-glycerol (18:1/18:2) [2]			0.0067514	0.017431	0.020801	0.944386	2.09088	0.478267	1.92592	0.519233	0.921103	1.08565
palmitoleoyl-linoleoyl-glycerol (16:1/18:2) [1]*			0.00056531	0.005251	0.001744	0.483039	0.647119	1.54531	0.665762	1.50204	1.02881	0.971998
stearoyl-arachidonoyl-glycerol (18:0/20:4) [1]*			8.6397e-05	0.043031	5.1e-05	0.035176	0.672099	1.48788	0.44669	2.23869	0.664619	1.50462
stearoyl-arachidonoyl-glycerol (18:0/20:4) [2]*			0.0016246	0.042209	0.001704	0.185032	0.664397	1.50512	0.538123	1.85831	0.809942	1.23466
N-palmitoyl-sphinganine (d18:0/16:0)		Dihydroceramides	0.022141	0.189178	0.020665	0.229067	48.0622	0.0208064	1.48709	0.672456	0.0309409	32.3197
behenoyl dihydrosphingomyelin (d18:0/22:0)*		Dihydrosphingomyelins	0.00040154	0.3511	0.0003	0.0068	1.06121	0.942317	1.39256	0.718103	1.31223	0.76206
myristoyl dihydrosphingomyelin (d18:0/14:0)*			0.003309	0.240935	0.002187	0.04915	1.10298	0.906635	1.50448	0.66468	1.36402	0.733128
palmitoyl dihydrosphingomyelin (d18:0/16:0)*			0.019596	0.531903	0.016809	0.062389	1.01227	0.987883	1.07946	0.92639	1.06638	0.937753
sphingomyelin (d17:2/16:0, d18:2/15:0)*			0.002846	0.076419	0.002537	0.152151	1.39083	0.718997	2.15893	0.463192	1.55227	0.644219
azeloyltaurine		Endocannabinoid	7.1879e-05	0.0101	8.4e-05	0.1148	1.33478	0.749189	1.66149	0.601871	1.24477	0.803364
hexanoyltaurine			0.00042342	0.16188	0.000244	0.020621	1.17006	0.854654	1.98855	0.502879	1.69952	0.588401
linoleoyl ethanolamide			0.02471	0.062411	0.045113	0.604312	0.842421	1.18705	0.857396	1.16632	1.01778	0.982535
N-oleoylserine			0.0026602	0.194174	0.001722	0.055174	0.888873	1.12502	0.800565	1.24912	0.900652	1.11031
N-palmitoleoyltaurine*			0.013441	0.120271	0.013566	0.253368	0.854537	1.17022	0.744488	1.3432	0.871218	1.14782
N-stearoylserine*			0.0010828	0.039286	0.001083	0.157486	0.868653	1.15121	0.757645	1.31988	0.872208	1.14652
oleoyl ethanolamide			0.00076208	0.006906	0.002099	0.466459	0.433827	2.30507	0.36983	2.70395	0.852482	1.17304
palmitoyl ethanolamide			0.007645	0.163145	0.005581	0.134268	0.884556	1.13051	0.742478	1.34684	0.839379	1.19136
stearoyl ethanolamide			5.5806e-05	0.064639	3e-05	0.017311	0.751584	1.33052	0.522777	1.91286	0.695567	1.43768
adipoylcarnitine (C6-DC)		Fatty Acid Metabolism (Acyl Carnitine, Dicarboxylate)	1.2426e-06	0.1707	<0.000001	0.0004	1.50568	0.664153	1.25455	0.797099	0.833213	1.20017
octadecenedioate (C18:1-DC)			4.9577e-06	0.011425	4e-06	0.02585	0.417313	2.39628	0.161849	6.17859	0.387836	2.57841
pimeloylcarnitine/3-methyladipoylcarnitine (C7-DC)			8.4294e-06	0.033023	4e-06	0.011908	1.63861	0.610272	4.54508	0.220018	2.77374	0.360524
(R)-3-hydroxybutyrylcarnitine		Fatty Acid Metabolism (Acyl Carnitine, Hydroxy)	0.019883	0.2533	0.0155	0.1574	1.54891	0.645614	11.4399	0.0874136	7.38573	0.135396
linoleoylcholine*		Fatty Acid Metabolism (Acyl Carnitine, Polyunsaturated)	5.9873e-05	0.032084	3.9e-05	0.032084	1.53413	0.651836	8.33275	0.120008	5.43159	0.184108
acetylcarnitine (C2)		Fatty Acid Metabolism (Acyl Carnitine, Short Chain)	0.0045081	0.6185	0.0014	0.0164	0.990637	1.00945	0.909142	1.09994	0.917735	1.08964
arachidonoylcholine		Fatty Acid Metabolism (Acyl Choline)	0.00044547	0.0703	0.0003	0.0557	1.49706	0.667977	3.7043	0.269957	2.47439	0.404141
dihomo-linolenoyl-choline			0.00016247	0.049089	9.9e-05	0.044468	0.728466	1.37275	0.514611	1.94321	0.706431	1.41557
oleoylcholine			0.00064323	0.110922	0.000385	0.042358	2.11595	0.472601	0.929043	1.07638	0.439067	2.27756
palmitoylcholine			0.00025975	0.047953	0.000176	0.047953	2.04265	0.489559	1.82343	0.548417	0.892677	1.12023
stearoylcholine*			0.00044547	0.070311	0.000277	0.055694	1.37197	0.728877	23.2255	0.0430562	16.9285	0.059072
N-palmitoylglycine		Fatty Acid Metabolism (Acyl Glycine)	0.0012551	0.33584	0.000846	0.01621	0.969038	1.03195	0.796032	1.25623	0.821466	1.21734
2-methylmalonylcarnitine (C4-DC)		Fatty Acid Metabolism (also BCAA Metabolism)	2.5704e-06	0.8812	6e-06	2.6e-05	1.18103	0.846721	28.9918	0.0344925	24.548	0.0407365
butyrylglycine			0.0061931	0.013873	0.013873	0.790827	1.19075	0.839805	1.18093	0.846789	0.991752	1.00832
propionylglycine			0.020337	0.015786	0.274142	0.257885	1.37044	0.729695	1.11971	0.893088	0.817047	1.22392
malonylcarnitine		Fatty Acid Synthesis	0.004668	0.133332	0.003323	0.121145	1.01059	0.989519	1.6456	0.607679	1.62836	0.614116
2-aminoheptanoate		Fatty Acid, Amino	0.00025931	0.0035	0.0008	0.4379	2.15081	0.464941	3.74906	0.266734	1.74309	0.573694
2-aminooctanoate			0.00022894	0.0053	0.0005	0.3208	0.57636	1.73503	0.505522	1.97815	0.877093	1.14013
(16 or 17)-methylstearate (a19:0 or i19:0)		Fatty Acid, Branched	0.018235	0.514	0.0154	0.0619	0.0491586	20.3423	0.00810313	123.409	0.164837	6.06661
(9 or 10)-methylundecanoate (a12:0 or i12:0)			8.618e-05	0.0214	7.3e-05	0.0676	3.69014	0.270993	2.71835	0.36787	0.736653	1.35749
branched-chain fatty acid 16:0**			0.013664	0.109551	0.014476	0.27737	4.35564	0.229587	3.22108	0.310454	0.73952	1.35223
3-hydroxyadipate		Fatty Acid, Dicarboxylate	0.010308	0.457	0.0081	0.0476	0.654895	1.52696	0.349065	2.8648	0.533009	1.87614
branched chain 14:0 dicarboxylic acid**			0.017004	0.7257	0.0173	0.0355	0.949298	1.05341	0.611766	1.63461	0.64444	1.55173
dimethylmalonic acid			0.018577	0.180001	0.015987	0.180001	1.43237	0.698144	2.82384	0.354127	1.97145	0.507241
docosadioate (C22-DC)			0.00010098	0.074999	5.5e-05	0.020977	0.79594	1.25638	0.679892	1.47082	0.854199	1.17069
dodecadienoate (12:2)*			0.005294	0.117014	0.003944	0.117014	0.797335	1.25418	0.72037	1.38818	0.903472	1.10684
eicosanedioate (C20-DC)			3.6463e-05	0.029472	2e-06	0.029472	0.711138	1.4062	0.522627	1.91341	0.734917	1.3607
eicosenedioate (C20:1-DC)*			0.0038295	0.011911	0.011911	0.694696	0.808499	1.23686	0.796786	1.25504	0.985513	1.0147
heptadecanedioate (C17-DC)			1.8222e-05	0.027707	1e-05	0.022549	0.843131	1.18606	0.684704	1.46048	0.812097	1.23138
hexadecenedioate (C16:1-DC)*			0.024212	0.036852	0.036852	0.849822	0.80446	1.24307	0.784761	1.27427	0.975512	1.0251
nonadecanedioate (C19-DC)			1.8568e-05	0.041654	1e-05	0.014676	0.78621	1.27193	0.583067	1.71507	0.741617	1.3484
octadecadienedioate (C18:2-DC)*			6.037e-05	0.032693	4.1e-05	0.037761	0.836359	1.19566	0.756301	1.32222	0.904279	1.10585
octadecanedioate (C18-DC)			0.00044098	0.208506	0.00026	0.015273	0.875634	1.14203	0.491354	2.03519	0.561141	1.78208
pimelate (C7-DC)			0.0018674	0.296404	0.001233	0.025417	1.41163	0.708403	3.20651	0.311865	2.2715	0.440237
sebacate (C10-DC)			0.011039	0.14301	0.009925	0.19251	0.327792	3.05072	0.154485	6.47312	0.47129	2.12184
suberoylcarnitine (C8-DC)			1.4127e-06	0.015881	<0.000001	0.009374	4.82894	0.207085	0.777371	1.28639	0.160982	6.21189
2R,3R-dihydroxybutyrate		Fatty Acid, Dihydroxy	4.6581e-08	2.9e-05	<0.000001	0.2194	0.841665	1.18812	0.818499	1.22175	0.972476	1.0283
2S,3R-dihydroxybutyrate			0.018605	0.1909	0.0163	0.1909	0.949505	1.05318	0.915544	1.09225	0.964233	1.03709
3,4-dihydroxybutyrate			3.6146e-06	2e-06	0.0129	0.0765	0.587908	1.70095	0.834582	1.1982	1.41958	0.704434
13-HODE + 9-HODE		Fatty Acid, Monohydroxy	0.00026155	0.0179	0.0003	0.1415	4.73231	0.211313	1.19123	0.839467	0.251723	3.97262
2-hydroxyarachidate*			0.0082522	0.6841	0.0081	0.0221	0.95866	1.04312	0.767547	1.30285	0.800645	1.24899
2-hydroxydecanoate			0.0016505	0.0963	0.0011	0.089	0.385293	2.59543	0.200933	4.97677	0.521508	1.91752
2-hydroxylaurate			0.00037874	0.0018	0.0018	0.737	0.725191	1.37895	0.782123	1.27857	1.07851	0.927208
2-hydroxymyristate			0.0097366	0.0434	0.0163	0.4735	0.59897	1.66953	0.496958	2.01224	0.829687	1.20527
2-hydroxynervonate*			0.0037901	0.4949	0.003	0.0203	0.964414	1.0369	0.718477	1.39183	0.744988	1.3423
2-hydroxyoctanoate			0.0026676	0.0098	0.0021	0.5147	0.811959	1.23159	0.72497	1.37937	0.892865	1.11999
2-hydroxypalmitate			0.0046851	0.1161	0.0036	0.1161	1.10495	0.905021	1.36911	0.730401	1.23907	0.807054
2-hydroxystearate			0.015416	0.2749	0.0116	0.1203	1.16302	0.85983	2.32458	0.430185	1.99875	0.500313
glycerol		Glycerolipid Metabolism	0.0048859	0.014513	0.015049	0.988379	2.13729	0.467881	1.81766	0.550159	0.850447	1.17585
glycerol 3-phosphate			0.013057	0.382309	0.033381	0.012431	11.4134	0.0876163	0.017375	57.554	0.00152233	656.886
myo-inositol		Inositol Metabolism	0.0001678	0.026342	0.000144	0.080763	0.906847	1.10272	0.851375	1.17457	0.938829	1.06516
lactosyl-N-palmitoyl-sphingosine (d18:1/16:0)		Lactosylceramides (LCER)	0.0106	0.047943	0.017042	0.461314	0.588141	1.70027	0.447309	2.23559	0.760547	1.31484
oleate/vaccenate (18:1)		Long Chain Monounsaturated Fatty Acid	0.0019251	0.008841	0.006124	0.608061	1.06365	0.940161	1.08914	0.918157	1.02397	0.976595
palmitoleate (16:1n7)			0.00081265	0.003593	0.003593	0.699232	1.15194	0.868098	1.18491	0.843948	1.02861	0.972181
dihomo-linolenate (20:3n3 or n6)		Long Chain Polyunsaturated Fatty Acid (n3 and n6)	0.0025829	0.106191	0.001791	0.106003	1.10163	0.907747	1.29924	0.76968	1.17938	0.847901
docosadienoate (22:2n6)			0.011135	0.217431	0.008193	0.12581	0.799524	1.25074	0.553593	1.80638	0.692403	1.44425
docosapentaenoate (n6 DPA; 22:5n6)			0.010986	0.461835	0.008737	0.04915	1.18292	0.845369	4.00522	0.249674	3.38589	0.295343
docosatrienoate (22:3n3)			0.0080227	0.131569	0.006998	0.171203	0.894493	1.11795	0.716051	1.39655	0.80051	1.2492
docosatrienoate (22:3n6)*			0.005133	0.190509	0.003519	0.087141	0.851146	1.17489	0.590056	1.69475	0.693249	1.44248
heptadecatrienoate (17:3)*			0.0017482	0.0431	0.001844	0.189389	0.820911	1.21816	0.774888	1.29051	0.943936	1.05939
hexadecadienoate (16:2n6)			0.00021513	0.007746	0.000376	0.240541	1.5532	0.643831	2.53463	0.394535	1.63187	0.612793
linoleate (18:2n6)			0.00053449	0.003064	0.002552	0.642255	1.07964	0.926234	1.10302	0.906599	1.02166	0.978802
linolenate [alpha or gamma; (18:3n3 or 6)]			0.00041921	0.001756	0.001756	0.835429	1.22143	0.818712	1.26462	0.79075	1.03536	0.965847
tetradecadienoate (14:2)*			0.021104	0.058918	0.037734	0.577319	0.824533	1.21281	0.556251	1.79775	0.674626	1.4823
arachidate (20:0)		Long Chain Saturated Fatty Acid	0.0001143	0.0378	8.1e-05	0.047	1.18884	0.841155	1.67157	0.598241	1.40605	0.711214
myristate (14:0)			0.016783	0.035016	0.042914	0.904203	1.13425	0.881639	1.14524	0.873179	1.00969	0.990404
nonadecanoate (19:0)			0.00037328	0.030924	0.000342	0.108276	1.41034	0.709051	2.63357	0.379713	1.86733	0.535523
palmitate (16:0)			0.00069657	0.006987	0.001844	0.444699	1.05011	0.952279	1.08264	0.923664	1.03098	0.969951
pentadecanoate (15:0)			0.0019071	0.020344	0.0032	0.352045	1.17189	0.85332	1.28333	0.779226	1.09509	0.913169
stearate (18:0)			0.0059687	0.136502	0.004364	0.136502	1.03141	0.969543	1.08554	0.921202	1.05248	0.950141
1-arachidonoyl-GPC (20:4n6)*		Lysophospholipid	0.00018103	0.0431	0.0001	0.0431	1.09121	0.916417	1.24806	0.801243	1.14374	0.874321
1-arachidonoyl-GPE (20:4n6)*			0.0012151	0.0184	0.0019	0.3022	1.51631	0.659495	1.98974	0.502578	1.31222	0.762065
1-arachidonoyl-GPI (20:4)*			0.00043558	0.0297	0.0004	0.1219	0.133909	7.46778	0.0492502	20.3045	0.36779	2.71895
1-arachidonylglycerol (20:4)			0.0021042	0.0255	0.0031	0.3142	0.708338	1.41176	0.263557	3.79425	0.372078	2.68761
1-cerotoyl-GPC (26:0)*			0.0026618	0.0807	0.0023	0.1394	0.863442	1.15816	0.660937	1.513	0.765468	1.30639
1-lignoceroyl-GPC (24:0)			8.7498e-05	0.0159	8.5e-05	0.0881	1.65361	0.604736	5.08156	0.19679	3.073	0.325415
1-linolenoyl-GPC (18:3)*			0.0029405	0.0744	0.0027	0.1588	1.51393	0.660531	3.03094	0.32993	2.00203	0.499493
1-linoleoyl-GPC (18:2)			1.7781e-06	0.0014	3e-06	0.0861	1.07587	0.929481	1.12876	0.885931	1.04916	0.953146
1-linoleoyl-GPE (18:2)*			0.015483	0.0873	0.0191	0.36	1.75322	0.570379	1.92698	0.518948	1.09911	0.909829
1-linoleoyl-GPI (18:2)*			0.00014287	0.0382	0.0001	0.0527	0.751222	1.33116	0.589176	1.69729	0.78429	1.27504
1-oleoyl-GPC (18:1)			3.1369e-06	0.0143	2e-06	0.0143	1.03747	0.96388	1.09522	0.913055	1.05567	0.94727
1-oleoyl-GPI (18:1)			0.0092988	0.1377	0.0072	0.1377	0.806994	1.23917	0.611577	1.63512	0.757845	1.31953
1-palmitoleoyl-GPC (16:1)*			0.00054383	0.1691	0.0003	0.023	1.05364	0.949088	1.19152	0.839266	1.13085	0.884287
1-palmitoyl-GPC (16:0)			5.2062e-06	0.0528	2e-06	0.0052	1.02246	0.978034	1.06673	0.937443	1.0433	0.958497
1-palmitoyl-GPI (16:0)			0.00032392	0.0521	0.0002	0.0625	0.757207	1.32064	0.540522	1.85006	0.713836	1.40088
1-stearoyl-GPC (18:0)			1.1057e-05	0.0558	5e-06	0.0077	1.02003	0.980367	1.06709	0.937132	1.04614	0.9559
1-stearoyl-GPE (18:0)			0.0012959	0.0978	0.0008	0.0754	1.11452	0.89725	1.32958	0.752119	1.19296	0.838249
1-stearoyl-GPI (18:0)			0.00075447	0.0814	0.0005	0.0657	1.7678	0.565676	1.86492	0.536215	1.05494	0.947919
2-palmitoleoyl-GPC (16:1)*			0.0086522	0.2247	0.0062	0.1023	0.857536	1.16613	0.69803	1.4326	0.813995	1.22851
2-stearoyl-GPE (18:0)*			0.0060216	0.1284	0.0045	0.1284	0.855599	1.16877	0.707067	1.41429	0.8264	1.21007
1-(1-enyl-palmitoyl)-GPC (P-16:0)*		Lysoplasmalogen	0.00046596	0.0132	0.0007	0.2387	1.55454	0.643278	2.32883	0.4294	1.49809	0.667518
5-dodecenoate (12:1n7)		Medium Chain Fatty Acid	0.00097885	0.0748	0.0007	0.0748	2.31591	0.431796	1.78519	0.560163	0.770839	1.29729
heptanoate (7:0)			2.7351e-05	0.001965	7e-05	0.236571	0.791555	1.26334	0.712602	1.40331	0.900255	1.1108
laurate (12:0)			0.0077385	0.025165	0.018036	0.610745	1.18834	0.841508	1.10035	0.908802	0.925953	1.07997
3-hydroxy-3-methylglutarate		Mevalonate Metabolism	0.00016613	0.0133	0.0002	0.1417	0.929529	1.07581	0.873503	1.14482	0.939726	1.06414
mevalonate			0.020165	0.018984	0.175454	0.381754	2.03916	0.490399	1.29867	0.770021	0.636865	1.57019
1-oleoylglycerol (18:1)		Monoacylglycerol	0.0072162	0.2043	0.0051	0.1009	1.19181	0.839061	1.94875	0.513149	1.63512	0.611575
2-arachidonoylglycerol (20:4)			0.0001378	0.0054	0.0003	0.2502	0.685818	1.45811	0.544071	1.83799	0.793317	1.26053
2-linoleoylglycerol (18:2)			0.011141	0.0621	0.0153	0.3906	0.630072	1.58712	0.482796	2.07127	0.766256	1.30505
1-dihomo-linolenylglycerol (20:3)			0.00038674	0.0089	0.0007	0.2894	0.683221	1.46366	0.539695	1.8529	0.789929	1.26594
1-linoleoylglycerol (18:2)			0.00085968	0.018	0.0013	0.2585	1.32006	0.757543	1.75791	0.568859	1.33169	0.750926
1-linoleoyl-2-arachidonoyl-GPC (18:2/20:4n6)*		Phosphatidylcholine (PC)	4.0715e-05	0.01	4.3e-05	0.0871	1.09119	0.916427	1.10331	0.906367	1.0111	0.989022
1-linoleoyl-2-linolenoyl-GPC (18:2/18:3)*			0.013225	0.0314	0.0314	0.9743	1.19412	0.83744	1.17943	0.84787	0.987698	1.01246
1-myristoyl-2-arachidonoyl-GPC (14:0/20:4)*			0.0063807	0.337	0.0046	0.0506	1.19121	0.839481	2.171	0.460618	1.82251	0.548693
1-myristoyl-2-palmitoyl-GPC (14:0/16:0)			0.018555	0.1088	0.0214	0.3345	0.28771	3.47572	0.156678	6.3825	0.54457	1.83631
1-palmitoleoyl-2-linolenoyl-GPC (16:1/18:3)*			0.0066217	0.0307	0.0124	0.4946	4.84217	0.206519	4.1078	0.243439	0.848338	1.17878
1-palmitoyl-2-arachidonoyl-GPC (16:0/20:4n6)			1.4981e-05	0.059	7e-06	0.0086	1.03561	0.965619	1.10271	0.906859	1.0648	0.939147
1-palmitoyl-2-linoleoyl-GPC (16:0/18:2)			2.4044e-07	0.0007	<0.000001	0.0594	1.04448	0.957411	1.07946	0.926387	1.03349	0.967596
1-palmitoyl-2-oleoyl-GPC (16:0/18:1)			0.00015629	0.0469	9.6e-05	0.0456	1.0201	0.9803	1.05016	0.952235	1.02947	0.971371
1-palmitoyl-2-palmitoleoyl-GPC (16:0/16:1)*			0.00030636	0.0472	0.0002	0.0472	1.06808	0.936263	1.20262	0.831515	1.12597	0.888122
1-palmitoyl-2-stearoyl-GPC (16:0/18:0)			6.1568e-05	0.0159	5.6e-05	0.0733	1.10528	0.904748	1.22041	0.8194	1.10416	0.905666
1-stearoyl-2-arachidonoyl-GPC (18:0/20:4)			1.2672e-05	0.0436	6e-06	0.0111	1.02811	0.972656	1.08507	0.921602	1.0554	0.947511
1-stearoyl-2-linoleoyl-GPC (18:0/18:2)*			7.4403e-08	0.0031	<0.000001	0.0093	1.03192	0.969066	1.06814	0.93621	1.03509	0.966095
1-stearoyl-2-oleoyl-GPC (18:0/18:1)			1.7827e-05	0.0224	1.1e-05	0.0224	1.02022	0.980179	1.05811	0.945083	1.03713	0.964195
1,2-dilinoleoyl-GPC (18:2/18:2)			0.00010102	0.0047	0.0002	0.2384	1.08084	0.925203	1.12128	0.891837	1.03741	0.963936
1,2-dipalmitoyl-GPC (16:0/16:0)			1.4498e-05	0.0038	2.1e-05	0.1124	1.1207	0.892299	1.20441	0.830284	1.07469	0.9305
1-palmitoyl-2-arachidonoyl-GPE (16:0/20:4)*		Phosphatidylethanolamine (PE)	0.0008045	0.1238	0.0005	0.043	0.146326	6.83407	0.0571451	17.4993	0.390534	2.5606
1-stearoyl-2-arachidonoyl-GPE (18:0/20:4)			0.00090974	0.2563	0.0006	0.0189	1.10949	0.901313	1.40682	0.710825	1.26798	0.788656
1-stearoyl-2-linoleoyl-GPE (18:0/18:2)*			0.012532	0.1576	0.0111	0.1902	1.1896	0.840616	1.4771	0.677003	1.24167	0.805366
1-oleoyl-2-arachidonoyl-GPI (18:1/20:4)*		Phosphatidylinositol (PI)	0.00027654	0.1364	0.0002	0.0194	0.751535	1.33061	0.383291	2.60899	0.51001	1.96074
1-palmitoyl-2-arachidonoyl-GPI (16:0/20:4)*			1.5368e-06	0.0034	2e-06	0.0402	1.32814	0.75293	1.93716	0.516219	1.45855	0.685614
1-palmitoyl-2-linoleoyl-GPI (16:0/18:2)			0.003558	0.035	0.005	0.3265	144.708	0.00691045	1.69289	0.590705	0.0116987	85.4799
1-palmitoyl-2-oleoyl-GPI (16:0/18:1)*			0.0010226	0.0161	0.0017	0.3054	0.602735	1.6591	0.390359	2.56175	0.647645	1.54406
1-stearoyl-2-arachidonoyl-GPI (18:0/20:4)			1.2444e-06	0.0169	<0.000001	0.0081	1.06071	0.942764	1.18478	0.844037	1.11697	0.89528
1-stearoyl-2-linoleoyl-GPI (18:0/18:2)			0.00046208	0.0066	0.0011	0.3813	1.18972	0.840536	1.35213	0.739573	1.13652	0.879882
choline phosphate		Phospholipid Metabolism	0.00069141	0.408806	0.000501	0.007935	1.0228	0.977711	1.1476	0.871387	1.12202	0.891252
glycerophosphoethanolamine			0.0036452	0.21242	0.002416	0.061134	1.05226	0.950338	1.17161	0.853523	1.11343	0.898126
glycerophosphorylcholine (GPC)			0.00050146	0.074694	0.000312	0.056114	1.02654	0.97415	1.08349	0.922943	1.05548	0.947435
trimethylamine N-oxide (TMAO)			5.5071e-05	0.003923	0.000106	0.204004	0.852961	1.17239	0.819676	1.21999	0.960978	1.04061
1-(1-enyl-palmitoyl)-2-arachidonoyl-GPC (P-16:0/20:4)*		Plasmalogen	0.002069	0.1011	0.0014	0.0972	1.20034	0.833096	1.62795	0.61427	1.35624	0.737334
1-(1-enyl-palmitoyl)-2-arachidonoyl-GPE (P-16:0/20:4)*			0.0016617	0.0147	0.0033	0.4112	22.71	0.0440335	2.07735	0.481381	0.0914731	10.9322
1-(1-enyl-palmitoyl)-2-linoleoyl-GPC (P-16:0/18:2)*			0.0003503	0.0018	0.0023	0.9865	1.24199	0.805161	1.24693	0.801971	1.00398	0.996038
1-(1-enyl-palmitoyl)-2-oleoyl-GPC (P-16:0/18:1)*			0.0015198	0.0149	0.003	0.391	1.12683	0.887445	1.17944	0.847859	1.04669	0.955394
1-(1-enyl-palmitoyl)-2-oleoyl-GPE (P-16:0/18:1)*			0.00026046	0.0346	0.0002	0.0806	2.10791	0.474403	40.1964	0.0248779	19.0693	0.0524403
1-(1-enyl-palmitoyl)-2-palmitoyl-GPC (P-16:0/16:0)*			0.0001614	0.002	0.0007	0.5009	1.45972	0.685061	1.61185	0.620404	1.10422	0.905619
1-(1-enyl-stearoyl)-2-arachidonoyl-GPE (P-18:0/20:4)*			0.0041878	0.1999	0.0028	0.0721	1.07332	0.931686	1.21915	0.820245	1.13586	0.880389
1-(1-enyl-stearoyl)-2-linoleoyl-GPE (P-18:0/18:2)*			0.00030963	0.0043	0.0009	0.4204	1.15569	0.865281	1.21831	0.820807	1.05418	0.948602
1-(1-enyl-stearoyl)-2-oleoyl-GPE (P-18:0/18:1)			0.0045811	0.0526	0.0054	0.2727	1.13137	0.883886	1.23734	0.808187	1.09367	0.914356
taurochenodeoxycholate		Primary Bile Acid Metabolism	0.0029119	0.318996	0.001986	0.031356	0.979372	1.02106	0.834922	1.19772	0.852508	1.17301
deoxycholate		Secondary Bile Acid Metabolism	0.013163	0.800099	0.014603	0.024788	0.985124	1.0151	0.545955	1.83165	0.554199	1.80441
taurocholenate sulfate*			0.0094881	0.256063	0.006817	0.093575	0.927161	1.07856	0.813839	1.22875	0.877775	1.13924
taurodeoxycholate			0.0026156	0.330472	0.001791	0.027731	0.904684	1.10536	0.719383	1.39008	0.795176	1.25758
taurolithocholate 3-sulfate			0.001494	0.085056	0.001019	0.085056	0.801711	1.24733	0.619425	1.6144	0.772629	1.29428
ursocholate			0.001211	0.982481	0.002069	0.0023	1.12606	0.88805	0.988707	1.01142	0.878022	1.13892
butyrate/isobutyrate (4:0)		Short Chain Fatty Acid	6.8802e-05	4.8e-05	0.033332	0.11858	0.485451	2.05994	0.661599	1.51149	1.36286	0.733754
valerate (5:0)			0.00083176	0.000789	0.621512	0.011881	2.90945	0.343707	1.16635	0.857373	0.400884	2.49449
behenoyl sphingomyelin (d18:1/22:0)*		Sphingomyelins	0.00022211	0.0505	0.0001	0.0505	1.03148	0.969484	1.07963	0.926241	1.04669	0.955396
lignoceroyl sphingomyelin (d18:1/24:0)			0.0031472	0.147926	0.002108	0.084138	1.02284	0.97767	1.06775	0.936548	1.04391	0.957939
palmitoyl sphingomyelin (d18:1/16:0)			0.001362	0.112924	0.000871	0.066529	1.02275	0.977754	1.05617	0.946816	1.03268	0.968358
sphingomyelin (d17:1/16:0, d18:1/15:0, d16:1/17:0)*			0.0093279	0.116097	0.008817	0.210074	1.04058	0.961001	1.07793	0.927703	1.03589	0.96535
sphingomyelin (d18:0/20:0, d16:0/22:0)*			0.0039678	0.621101	0.003632	0.014741	1.0625	0.941179	1.42685	0.700843	1.34292	0.744643
sphingomyelin (d18:1/17:0, d17:1/18:0, d19:1/16:0)			0.019063	0.381037	0.014939	0.094549	1.02319	0.977339	1.0887	0.918524	1.06403	0.939821
sphingomyelin (d18:1/18:1, d18:2/18:0)			0.0033856	0.077171	0.003106	0.166691	1.05296	0.949704	1.10261	0.906939	1.04715	0.954969
sphingomyelin (d18:1/19:0, d19:1/18:0)*			0.002398	0.087431	0.001966	0.121872	1.05269	0.94995	1.1249	0.888968	1.0686	0.935804
sphingomyelin (d18:1/20:0, d16:1/22:0)*			0.001841	0.068318	0.001588	0.131001	1.03603	0.965223	1.08371	0.92276	1.04602	0.956007
sphingomyelin (d18:1/20:1, d18:2/20:0)*			0.0044197	0.032253	0.007011	0.388043	1.07686	0.928629	1.13395	0.881873	1.05302	0.94965
sphingomyelin (d18:1/21:0, d17:1/22:0, d16:1/23:0)*			0.0011769	0.070778	0.000929	0.09807	1.05809	0.945095	1.12952	0.885335	1.0675	0.936768
sphingomyelin (d18:1/25:0, d19:0/24:1, d20:1/23:0, d19:1/24:0)*			0.013589	0.982854	0.016789	0.016789	1.00444	0.995577	1.27094	0.786821	1.26531	0.790317
sphingomyelin (d18:2/16:0, d18:1/16:1)*			0.019357	0.069692	0.029661	0.486874	1.04514	0.956809	1.06649	0.937656	1.02043	0.979982
sphingomyelin (d18:2/18:1)*			0.0055275	0.112206	0.004239	0.112206	1.32697	0.753598	2.02486	0.49386	1.52593	0.655336
sphingomyelin (d18:2/21:0, d16:2/23:0)*			0.001058	0.043843	0.001	0.141687	1.12055	0.892422	1.26291	0.791819	1.12705	0.88727
tricosanoyl sphingomyelin (d18:1/23:0)*			0.00059261	0.109155	0.000353	0.040972	1.03166	0.969308	1.09667	0.911851	1.06301	0.940724
7alpha-hydroxy-3-oxo-4-cholestenoate (7-Hoca)		Sterol	1.01e-05	0.0302	5e-06	0.0146	0.839791	1.19077	0.673061	1.48575	0.801463	1.24772
betaine			0.017228	0.053	0.0308	0.5576	1.04682	0.955273	1.06611	0.937988	1.01843	0.981905
campesterol			0.00012329	0.000712	0.001279	0.967592	1.60894	0.621527	1.5944	0.627194	0.990965	1.00912
cholesterol			0.00061778	0.005189	0.001986	0.505799	1.06943	0.93508	1.08778	0.919305	1.01716	0.98313
cholesterol sulfate			0.0013933	0.259798	0.000888	0.024788	1.12136	0.891775	1.77147	0.564502	1.57976	0.633009
1-methylhypoxanthine	Nucleotide	Purine Metabolism, (Hypo)Xanthine/Inosine containing	3.465e-06	0.0216	2e-06	0.0113	2.2083	0.452837	1.91755	0.5215	0.868335	1.15163
allantoic acid			0.00012506	0.994	0.0003	0.0004	1.01293	0.987234	0.916121	1.09156	0.904426	1.10567
allantoin			7.0581e-08	0.0002	<0.000001	0.097	0.918206	1.08908	0.88038	1.13587	0.958804	1.04297
inosine			0.01141	0.168136	0.008737	0.168136	1.10907	0.901653	1.29095	0.774626	1.16399	0.859118
N1-methylinosine			3.4738e-05	0.006638	4.4e-05	0.111342	0.425392	2.35077	0.301725	3.31428	0.709286	1.40987
urate			0.0021326	0.070934	0.001859	0.137782	1.29893	0.769867	1.79285	0.557772	1.38025	0.724505
adenosine 5'-monophosphate (AMP)		Purine Metabolism, Adenine containing	0.018066	0.1943	0.016	0.1943	0.727593	1.37439	0.795553	1.25699	1.0934	0.914576
N6-carbamoylthreonyladenosine			3.1306e-06	0.002026	5e-06	0.085953	1.16323	0.859675	1.2767	0.783267	1.09755	0.91112
N6-succinyladenosine			2.2317e-05	0.063365	1.1e-05	0.01012	1.15785	0.863668	1.49997	0.666678	1.29548	0.771915
7-methylguanine		Purine Metabolism, Guanine containing	0.0066562	0.0548	0.0085	0.3242	0.932968	1.07185	0.90181	1.10888	0.966603	1.03455
N2,N2-dimethylguanosine			3.0957e-05	0.015315	2.6e-05	0.052633	0.823393	1.21449	0.638546	1.56606	0.775506	1.28948
2'-deoxycytidine		Pyrimidine Metabolism, Cytidine containing	0.00030136	0.1526	0.0002	0.0119	1.08488	0.921765	1.4396	0.694635	1.32698	0.753592
2'-O-methylcytidine			0.0021774	0.1759	0.0014	0.0543	1.09317	0.914774	1.99491	0.501275	1.82489	0.547977
5-hydroxymethyl-2'-deoxycytidine			3.3608e-05	0.105	1.7e-05	0.007	1.06747	0.936797	1.32449	0.755008	1.24078	0.805947
5-methyl-2'-deoxycytidine			3.73e-06	0.0133	2e-06	0.0133	1.25658	0.795809	2.26551	0.441401	1.80292	0.554657
5-methylcytosine			5.1717e-06	0.1651	3e-06	0.0011	1.04349	0.958322	2.00198	0.499506	1.91854	0.52123
cytidine			0.00078895	0.603074	0.000731	0.004595	1.0572	0.945897	1.4913	0.670555	1.41062	0.708908
cytosine			0.015441	0.191143	0.012049	0.180052	2.38119	0.419959	10.5335	0.0949351	4.42364	0.226058
orotidine		Pyrimidine Metabolism, Orotate containing	8.1895e-07	0.002276	<0.000001	0.04121	1.66439	0.60082	2.56034	0.390572	1.53831	0.650066
thymidine		Pyrimidine Metabolism, Thymine containing	0.0062607	0.043327	0.009095	0.375114	0.829854	1.20503	0.748917	1.33526	0.902467	1.10807
2'-deoxyuridine		Pyrimidine Metabolism, Uracil containing	0.0012169	0.0779	0.0009	0.0779	0.883523	1.13183	0.718597	1.3916	0.813331	1.22951
3-(3-amino-3-carboxypropyl)uridine*			1.766e-06	0.0048	2e-06	0.0325	1.06638	0.937752	1.171	0.853968	1.09811	0.910655
4-ureidobutyrate			1.1911e-07	0.0053	<0.000001	0.0073	0.231216	4.32497	0.0984039	10.1622	0.425594	2.34966
5,6-dihydrouridine			4.5872e-09	2e-06	<0.000001	0.3859	1.98097	0.504802	0.887397	1.12689	0.44796	2.23234
N-acetyl-beta-alanine			0.024217	0.023592	0.675211	0.090389	1.17551	0.850698	1.01866	0.981682	0.866572	1.15397
pseudouridine			5.8952e-06	0.006756	5e-06	0.045005	0.793586	1.2601	0.668098	1.49679	0.841872	1.18783
uridine			0.0036194	0.103787	0.002636	0.103787	2.10248	0.475628	0.329242	3.03728	0.156597	6.38583
4-hydroxyphenylacetylglycine	Peptide	Acetylated Peptides	0.00072917	0.0104	0.0015	0.3513	1.42315	0.702665	1.70292	0.587226	1.19658	0.835712
phenylacetylglutamate			0.0054129	0.382054	0.003952	0.038091	1.12675	0.887505	1.61685	0.618486	1.43496	0.696881
phenylacetyltaurine			0.0064147	0.583359	0.005624	0.023422	1.6741	0.597335	0.791453	1.2635	0.472763	2.11522
cyclo(pro-sulfo-tyr)*		Dipeptide	0.00032213	0.053766	0.000223	0.053766	1.08607	0.920752	1.41252	0.707955	1.30058	0.768888
prolylglycine			0.023376	0.180653	0.022478	0.247366	5.06157	0.197567	2.83099	0.353233	0.559311	1.78791
gamma-glutamyl-epsilon-lysine		Gamma-glutamyl Amino Acid	0.0040946	0.118707	0.003291	0.125614	0.907312	1.10216	0.786688	1.27115	0.867053	1.15333
gamma-glutamylhistidine			0.00021789	0.110609	0.000121	0.021474	0.946262	1.05679	0.846454	1.1814	0.894524	1.11791
gamma-glutamylserine			0.0025327	0.06652	0.002344	0.160892	1.22352	0.817311	1.32108	0.756955	1.07974	0.926153
N,N-dimethyl-pro-pro		Modified Peptides	5.6487e-07	0.049738	<0.000001	0.00143	0.938497	1.06553	0.804786	1.24257	0.857527	1.16614
bilirubin degradation product, C17H18N2O4 (2)**	Partially Characterized Molecules	Partially Characterized Molecules	7.384e-05	0.0166	6.8e-05	0.077619	0.729038	1.37167	0.582003	1.7182	0.798317	1.25264
bilirubin degradation product, C17H18N2O4 (3)**			0.00026592	0.0157	0.00031	0.157261	0.696842	1.43504	0.584713	1.71024	0.83909	1.19177
bilirubin degradation product, C17H20N2O5 (2)**			5.3861e-07	0.097587	<0.000001	0.00055	0.907613	1.10179	0.784089	1.27537	0.863902	1.15754
branched-chain, straight-chain, or cyclopropyl 10:1 fatty acid (1)*			3.0996e-07	0.007377	<0.000001	0.007377	1.84843	0.541	3.77861	0.264647	2.04423	0.489182
X-11787	Unknown	unknown	0.0017272	0.93521	0.002777	0.002777	1.00095	0.999055	1.14229	0.875436	1.14121	0.876264
X-11843			0.0010322	0.676188	0.001048	0.004584	1.10551	0.904557	3.53341	0.283013	3.19617	0.312875
X-11852			0.0009732	0.019407	0.0014	0.259795	1.62372	0.615869	2.20155	0.454225	1.35587	0.737535
X-12007			0.0096428	0.068166	0.012028	0.33525	1.46551	0.682357	2.03317	0.491843	1.38735	0.7208
X-12097			2.1746e-05	0.162021	1.1e-05	0.002948	0.908206	1.10107	0.466117	2.14538	0.513228	1.94845
X-12100			2.6668e-08	0.000935	<0.000001	0.01598	0.704916	1.41861	0.554708	1.80275	0.786913	1.27079
X-12101			0.0026985	0.062904	0.002594	0.175073	0.737756	1.35546	0.601994	1.66115	0.81598	1.22552
X-12117			0.00010889	0.166126	6e-05	0.008202	0.726436	1.37658	0.27009	3.70247	0.371801	2.68961
X-12127			6.5767e-06	7.2e-05	0.000176	0.977372	7.07538	0.141335	9.83125	0.101716	1.3895	0.719682
X-12411			0.0014741	0.008019	0.004581	0.572094	1.51509	0.660028	1.58423	0.63122	1.04564	0.956353
X-12707			4.0136e-06	0.002654	6e-06	0.078917	1.45383	0.687839	3.88511	0.257393	2.67233	0.374205
X-12730			0.0021717	0.004275	0.017148	0.708336	1.76393	0.566916	1.62056	0.617073	0.918718	1.08847
X-12740			3.0556e-05	0.861292	9e-05	9e-05	1.21557	0.822659	0.899161	1.11215	0.739703	1.35189
X-13507			0.0003028	0.000369	0.016133	0.363263	0.726532	1.3764	0.764964	1.30725	1.0529	0.94976
X-13553			6.7234e-05	0.13491	3.5e-05	0.007897	1.20863	0.827385	2.94233	0.339867	2.43444	0.410773
X-14056			9.5786e-05	0.040681	5.8e-05	0.039626	1.12251	0.890858	1.3039	0.76693	1.16159	0.860889
X-15503			7.8426e-07	0.004165	<0.000001	0.024309	1.44892	0.690169	2.34331	0.426747	1.61728	0.618322
X-17010			0.022773	0.119547	0.026407	0.349275	0.75337	1.32737	0.607708	1.64553	0.806652	1.23969
X-17351			2.736e-05	0.001392	9e-05	0.294324	1.63462	0.611763	1.96461	0.509008	1.20187	0.832034
X-17676			0.00011576	0.088758	6.2e-05	0.01876	1.17211	0.853159	1.56015	0.640965	1.33105	0.751284
X-18899			0.0090927	0.012778	0.054477	0.61991	0.733799	1.36277	0.835846	1.19639	1.13907	0.877912
X-18913			0.020348	0.047664	0.04239	0.656042	0.750828	1.33186	0.652835	1.53178	0.869487	1.1501
X-21258			0.0020879	0.392055	0.001497	0.018598	1.15765	0.86382	2.40818	0.415251	2.08023	0.480715
X-21283			5.0189e-06	0.016459	3e-06	0.016459	1.71723	0.582332	3.04662	0.328233	1.77414	0.563652
X-22162			2.5638e-06	0.000255	1.5e-05	0.305039	0.742295	1.34717	0.678567	1.47369	0.914149	1.09391
X-23639			0.0098184	0.183025	0.007264	0.139782	1.35159	0.739871	2.2827	0.438078	1.6889	0.5921
X-23654			4.2296e-06	0.009573	3e-06	0.027909	0.130605	7.65667	0.0642051	15.5751	0.491598	2.03418
X-23672			0.0023869	0.093188	0.00178	0.093188	1.6849	0.593508	4.86961	0.205355	2.89015	0.346002
X-23739			0.00054713	0.61649	0.000523	0.003361	0.9339	1.07078	0.588094	1.70041	0.629719	1.58801
X-24518			0.00010091	0.122232	5.4e-05	0.01164	0.895936	1.11615	0.663295	1.50763	0.740337	1.35074
X-24742			0.0037242	0.238693	0.020446	0.002955	0.818162	1.22225	2.13341	0.468733	2.60757	0.383499
X-24935			3.9069e-05	0.015502	3.4e-05	0.058911	0.735381	1.35984	0.214862	4.65415	0.292178	3.42257
X-24937			2.0431e-05	0.009628	2e-05	0.063141	0.493995	2.02431	0.272091	3.67525	0.550796	1.81556
X-25109			0.0098023	0.073392	0.011773	0.31898	2.56774	0.389447	1.05819	0.945009	0.412109	2.42654
X-25271			0.012962	0.00961	0.249327	0.222361	1.32969	0.752056	1.26168	0.792591	0.948857	1.0539
X-25371			0.00013429	0.050891	7.9e-05	0.038242	1.73489	0.576406	6.42298	0.155691	3.70225	0.270106
X-25387			0.0019824	0.103589	0.001339	0.09229	1.29823	0.770282	2.32569	0.42998	1.79144	0.558211
X-25442			0.018641	0.821107	0.017258	0.017258	0.939905	1.06394	1.86765	0.535432	1.98706	0.503255
X-25948			3.8679e-05	0.755331	5.4e-05	0.000304	1.04821	0.95401	7.89143	0.12672	7.52851	0.132828
X-25957			7.9794e-05	0.000514	0.000935	0.974927	0.504963	1.98034	0.432271	2.31336	0.856045	1.16816
X-26035			2.983e-07	0.009725	<0.000001	0.006539	0.472203	2.11773	0.286158	3.49457	0.606006	1.65015
X-26107			0.0031704	0.058918	0.003252	0.202643	1.45912	0.685343	2.42882	0.411723	1.66457	0.600754
2-O-methylascorbic acid	Vitamins/Cofactors	Ascorbate and Aldarate Metabolism	1.0895e-06	0.0007	3e-06	0.1193	0.711516	1.40545	0.584198	1.71175	0.821061	1.21794
ascorbic acid 2-sulfate			3.2043e-05	0.0039	5.5e-05	0.1602	0.489986	2.04087	0.356707	2.80342	0.727993	1.37364
ascorbic acid 3-sulfate*			0.0023387	0.0605	0.0022	0.1669	0.858027	1.16546	0.783758	1.2759	0.913442	1.09476
gulonate*			4.0636e-08	1e-05	<0.000001	0.366915	0.621503	1.609	0.578594	1.72833	0.930959	1.07416
bilirubin (E,E)*		Hemoglobin and Porphyrin Metabolism	2.6428e-06	0.0043	3e-06	0.0434	0.319157	3.13326	0.197314	5.06807	0.618235	1.61751
bilirubin (Z,Z)			1.1213e-05	0.011	3e-06	0.0285	1.41092	0.708758	2.88644	0.346448	2.04578	0.48881
biliverdin			2.7499e-05	0.011362	2.6e-05	0.064017	0.701996	1.42451	0.593271	1.68557	0.845119	1.18327
N1-methyl-2-pyridone-5-carboxamide		Nicotinate and Nicotinamide Metabolism	0.0025183	0.035274	0.003226	0.270312	0.366178	2.73091	0.277838	3.59922	0.75875	1.31796
nicotinamide			0.0057247	0.467255	0.012628	0.006518	0.753446	1.32724	9.60512	0.104111	12.7483	0.0784421
trigonelline (N'-methylnicotinate)			0.01474	0.042259	0.029469	0.600574	0.909936	1.09898	0.889027	1.12482	0.977021	1.02352
pantoate		Pantothenate and CoA Metabolism	0.00069592	0.08002	0.000442	0.063666	1.21552	0.822693	1.92493	0.519499	1.58363	0.631461
pantothenate		Pantothenate and CoA Metabolism	0.00074618	0.466683	0.000579	0.006796	0.859003	1.16414	0.545998	1.83151	0.635618	1.57327
alpha-tocopherol		Tocopherol Metabolism	3.0754e-06	0.0024	4e-06	0.0762	1.04977	0.952587	1.08402	0.922493	1.03262	0.968408
gamma-tocopherol/beta-tocopherol			0.016425	0.014747	0.177628	0.341827	1.60499	0.623057	1.32779	0.75313	0.82729	1.20877
retinal		Vitamin A Metabolism	0.00014738	0.004203	0.000352	0.305401	1.35102	0.740183	1.89827	0.526795	1.40507	0.711708
retinol (vitamin A)			2.9982e-06	5.2e-05	5.2e-05	0.80266	0.729109	1.37154	0.718792	1.39122	0.98585	1.01435
pyridoxal		Vitamin B6 Metabolism	0.014649	0.119307	0.015148	0.26865	1.15193	0.868108	1.39908	0.714757	1.21455	0.82335
pyridoxamine			0.012261	0.009031	0.285893	0.185037	0.270719	3.69387	0.590162	1.69445	2.17998	0.45872
pyridoxate			0.0062795	0.442449	0.004826	0.034616	1.86159	0.537176	1.20274	0.831433	0.646084	1.54779
N-methylpipecolate	Xenobiotic	Bacterial/Fungal	0.021689	0.106997	0.026364	0.371821	0.175726	5.69068	0.119971	8.33533	0.682718	1.46473
2-methoxyhydroquinone sulfate (1)		Benzoate Metabolism	0.015578	0.7882	0.017	0.0291	1.10409	0.905726	0.996973	1.00304	0.902985	1.10744
3-methoxycatechol sulfate (1)			4.3457e-05	0.1059	2.2e-05	0.0082	1.05067	0.951775	0.94148	1.06216	0.896077	1.11598
4-acetylcatechol sulfate (1)			0.0035371	0.2908	0.0154	0.0031	0.873266	1.14513	1.6234	0.615991	1.859	0.537924
4-vinylphenol sulfate			0.001545	0.0887	0.001	0.0887	0.683046	1.46403	0.498125	2.00753	0.72927	1.37123
benzoate			1.1591e-06	0.000105	8e-06	0.2933	0.512572	1.95095	0.478009	2.09201	0.93257	1.07231
mandelate			0.00014171	0.027462	0.000117	0.071028	1.87815	0.532438	0.560593	1.78382	0.298481	3.3503
o-cresol sulfate			0.0069133	0.470984	0.005455	0.033996	1.0955	0.912824	1.57425	0.635222	1.43701	0.695887
picolinoylglycine			6.0162e-05	0.034824	4e-05	0.034824	3.66448	0.27289	2.012	0.497019	0.549053	1.82132
2,4-di-tert-butylphenol		Chemical	0.0002275	0.0204	0.0002	0.1182	1.08855	0.918656	1.16791	0.856228	1.07291	0.932044
2,4-dichlorophenol sulfate			0.015009	0.4864	0.0123	0.0577	0.878404	1.13843	0.650762	1.53666	0.740846	1.34981
HEPES			8.2049e-07	0.04332	<0.000001	0.0021	1.06817	0.936183	0.75403	1.32621	0.705911	1.41661
methylnaphthyl sulfate (2)*			0.0014549	0.554208	0.003005	0.002237	0.976688	1.02387	4.07688	0.245286	4.17419	0.239568
O-sulfo-tyrosine			9.7016e-09	0.000389	<0.000001	0.020029	1.32898	0.752454	2.2642	0.441657	1.70371	0.586956
thioproline			3.438e-06	0.012093	2e-06	0.020152	5.75143	0.17387	1.45552	0.687039	0.253071	3.95146
gabapentin		Drug - Neurological	5.5562e-07	0.034431	<0.000001	0.0022	0.740698	1.35008	0.555108	1.80145	0.749439	1.33433
2,6-dihydroxybenzoic acid		Drug - Topical Agents	0.014006	0.1068	0.0151	0.2877	0.381872	2.61868	0.246778	4.05223	0.646232	1.54743
2,3-dihydroxyisovalerate		Food Component/Plant	9.2518e-05	0.0614	5.1e-05	0.0249	4.05365	0.246691	0.720447	1.38803	0.177728	5.62659
3-formylindole			0.0013244	0.6145	0.0012	0.0066	0.981602	1.01874	0.845328	1.18297	0.861172	1.16121
4-allylphenol sulfate			0.024309	0.1008	0.0317	0.4173	1.38798	0.720471	1.92899	0.518406	1.38978	0.719538
equol sulfate			0.010677	0.913687	0.013734	0.016679	0.860506	1.16211	0.266337	3.75464	0.309512	3.23089
ergothioneine			0.023044	0.595605	0.020911	0.060346	1.17817	0.848777	2.0095	0.497635	1.70562	0.586297
erythritol			2.902e-09	5.3e-05	<0.000001	0.037761	0.429644	2.32751	0.271996	3.67653	0.633072	1.5796
ethyl alpha-glucopyranoside			0.015125	0.230055	0.068415	0.011957	0.862075	1.15999	1.13609	0.880208	1.31786	0.758806
furaneol sulfate			0.010593	0.095247	0.011299	0.268982	1.52613	0.655254	2.33843	0.427636	1.53227	0.652627
histidine betaine (hercynine)*			0.0014861	0.031426	0.001788	0.22377	1.66799	0.599523	0.624146	1.60219	0.37419	2.67244
mannonate*			3.1653e-08	3e-06	2e-06	0.564298	0.413483	2.41848	0.38029	2.62957	0.919724	1.08728
methyl indole-3-acetate			0.0064497	0.840782	0.006927	0.006927	1.05989	0.943499	1.81448	0.551122	1.71196	0.584126
N-(2-furoyl)glycine			0.024716	0.852856	0.028945	0.037269	1.04657	0.955505	1.48251	0.67453	1.41655	0.705941
thymol sulfate			0.0032506	0.003705	0.048536	0.441054	1.70041	0.588094	1.46526	0.682473	0.861711	1.16048
