# Supplementary material for: Untargeted metabolomic profiling of serum from client-owned cats with early and late-stage chronic kidney disease
Source: Sci Rep. 2024 Feb 27;14:4755. doi: 10.1038/s41598-024-55249-5 (PMC10899575; doi:10.1038/s41598-024-55249-5)
Supplement: Supplementary file 5 — Supplementary Information 4. [file 41598_2024_55249_MOESM5_ESM.r]

# PID of current job: 3183449
mSet<-InitDataObjects("specbin", "stat", FALSE)
mSet<-Read.TextData(mSet, "Replacing_with_your_file_path", "colu", "disc");
mSet<-SanityCheckData(mSet)
mSet<-ReplaceMin(mSet);
mSet<-SanityCheckData(mSet)
mSet<-FilterVariable(mSet, "none", -1, "F", 10, F)
mSet<-PreparePrenormData(mSet)
mSet<-Normalization(mSet, "MedianNorm", "LogNorm", "NULL", ratio=FALSE, ratioNum=20)
mSet<-PlotNormSummary(mSet, "norm_0_", "png", 72, width=NA)
mSet<-PlotSampleNormSummary(mSet, "snorm_0_", "png", 72, width=NA)
mSet<-PlotHeatMap(mSet, "heatmap_0_", "png", 72, width=NA, "norm", "row", "euclidean", "ward.D","bwm", 8, "overview", T, T, NULL, T, F, T, T, T)
mSet<-PlotSubHeatMap(mSet, "heatmap_1_", "png", 72, width=NA, "norm", "row", "euclidean", "ward.D","bwm", 8, "vip", 50, "overview", T, T, T, F, T, T, T)
mSet<-PlotSubHeatMap(mSet, "heatmap_2_", "png", 72, width=NA, "norm", "row", "euclidean", "ward.D","bwm", 8, "vip", 50, "overview", T, T, T, F, T, T, T)
mSet<-PLSR.Anal(mSet, reg=TRUE)
mSet<-PlotPLSPairSummary(mSet, "pls_pair_0_", "png", 72, width=NA, 5)
mSet<-PlotPLS2DScore(mSet, "pls_score2d_0_", "png", 72, width=NA, 1,2,0.95,0,0)
mSet<-PlotPLS3DScoreImg(mSet, "pls_score3d_0_", "png", 72, width=NA, 1,2,3, 40)
mSet<-PlotPLSLoading(mSet, "pls_loading_0_", "png", 72, width=NA, 1, 2);
mSet<-PlotPLS3DLoading(mSet, "pls_loading3d_0_", "json", 1,2,3)
mSet<-PlotPLS.Imp(mSet, "pls_imp_0_", "png", 72, width=NA, "vip", "Comp. 1", 15,FALSE)
mSet<-ANOVA.Anal(mSet, F, 0.05, FALSE)
mSet<-PlotANOVA(mSet, "aov_0_", "png", 72, width=NA)
mSet<-ANOVA.Anal(mSet, T, 0.05, FALSE)
mSet<-PlotANOVA(mSet, "aov_1_", "png", 72, width=NA)
mSet<-SaveTransformedData(mSet)
